# Supplementary material for: SOCS2-enhanced ubiquitination of SLC7A11 promotes ferroptosis and radiosensitization in hepatocellular carcinoma
Source: Cell Death Differ. 2022 Aug 22;30(1):137–51. doi: 10.1038/s41418-022-01051-7 (PMC9883449; doi:10.1038/s41418-022-01051-7)
Supplement: Supplementary file 2 — Supplementary table 1 [file 41418_2022_1051_MOESM2_ESM.xlsx]

## Sheet: Sheet1
Table S1. Clinical information of 12 radioresistant (RR) hepatocellular carcinoma patients and 12 radiosensitive (RS) patients for immunofluorescence and immunohistochemistry assay
Number	Pathology number	Sex	Age	T stage	Lymph node metastasis	Distant metastasis	Neoplasm stage	Classification of radiotherapy prognosis（RR/RS）
1	PA706611	male	61	2	0	0	II	RS
2	PA608273	male	31	1	0	0	I	RS
3	PA610204	male	42	1	0	0	I	RS
4	PA1125171	male	46	3	0	0	III	RS
5	PA1023226	male	54	2	0	0	II	RS
6	PA1110371	male	50	1	0	0	I	RS
7	PA1212995	male	39	1	0	0	I	RS
8	PA1014635	male	60	1	0	0	I	RS
9	PA1807330	female	45	1	0	0	I	RS
10	PA1900216	female	38	2	1	0	IV	RS
11	PA1716978	male	58	2	1	0	IV	RS
12	PA1825878	male	46	3	1	0	IV	RS
13	PA1321955	male	51	2	0	0	II	RR
14	PA1028427	male	56	1	0	0	I	RR
15	PA46851	male	49	1	0	0	I	RR
16	PA1627269	male	35	1	0	0	I	RR
17	PA1421490	male	45	2	0	1	IV	RR
18	PA1418693	male	24	2	0	1	IV	RR
19	PA907911	male	48	1	0	0	I	RR
20	PA1215637	male	75	2	0	0	II	RR
21	PA1127475	male	51	3	0	0	III	RR
22	PA911851	male	45	2	0	1	IV	RR
23	PA1205525	female	65	1	0	0	I	RR
24	PA 1812155	male	67	1	1	0	IV	RR
