# Supplementary material for: SOCS2-enhanced ubiquitination of SLC7A11 promotes ferroptosis and radiosensitization in hepatocellular carcinoma
Source: Cell Death Differ. 2022 Aug 22;30(1):137–51. doi: 10.1038/s41418-022-01051-7 (PMC9883449; doi:10.1038/s41418-022-01051-7)
Supplement: Supplementary file 4 — Supplementary table 3 [file 41418_2022_1051_MOESM4_ESM.xlsx]

## Sheet: Summary
	Header line description of worksheet "Quant"
	Project	Description
	Gene Symbol	Indicates the name of the gene
	Gene ID	The ID number of the gene in the NCBI database
	Fold Change	Ratio of mRNA in SK-Hep-1R and SK-Hep-1
	Regulated type	Including up-regulated (Fold Change >2.5) and down-regulated (Fold Change < 0.4)
	Differential gene expression in the worksheet "Quant"
	Compare group	Regulated type	Fold Change	P value
	SK-Hep-1R/SK-Hep-1	up-regulated	189	< 0.05
		down-regulated	66	< 0.05

## Sheet: Quant
Table S3. Expression of differential genes in hepatocellular carcinoma cells SK-Hep-1R compared with SK-Hep-1
Gene Symbol	Gene ID	SK-Hep-1R	SK-Hep-1	log2FoldChange	FoldChange	pvalue	Regulated type
COL4A5	ENSG00000188153	0.983405	264.032	-7.89505	0.00372456	4.72e-22	down
HLA-DRA	ENSG00000204287	0.983405	135.063	-6.92862	0.00728106	4.99e-16	down
NEURL1	ENSG00000107954	0.983405	134.048	-6.91774	0.00733622	5.76e-16	down
QPRT	ENSG00000103485	0.983405	115.769	-6.70645	0.00849456	8.99e-15	down
LGI2	ENSG00000153012	0.983405	108.66	-6.61513	0.00905027	2.85e-14	down
UGT8	ENSG00000174607	0.983405	70.0711	-5.9831	0.0140344	5.96e-11	down
PLXNC1	ENSG00000136040	1.96814	124.908	-5.89958	0.0157567	2.15e-14	down
BMP4	ENSG00000125378	1.96814	108.66	-5.69875	0.0181128	2.7e-13	down
CD74	ENSG00000019582	10.8308	435.652	-5.31366	0.024861	5.38e-20	down
SLC6A17	ENSG00000197106	0.983405	36.5594	-5.04685	0.0268988	6.64e-07	down
DOCK10	ENSG00000135905	0.983405	34.5284	-4.96468	0.028481	1.3e-06	down
FGF13	ENSG00000129682	2.95288	100.536	-5.0308	0.0293714	8.05e-12	down
CLUHP3	ENSG00000131797	0.983405	32.4974	-4.87754	0.030261	2.59e-06	down
HLA-DPA1	ENSG00000231389	4.92236	148.265	-4.87734	0.0331998	1.51e-13	down
IGFN1	ENSG00000163395	1.96814	58.9005	-4.81666	0.0334147	6.45e-09	down
IL24	ENSG00000162892	0.983405	28.4354	-4.68569	0.0345838	1.09e-05	down
RND3	ENSG00000115963	2.95288	81.2416	-4.72379	0.0363469	2.76e-10	down
ITGA4	ENSG00000115232	4.92236	135.063	-4.74292	0.0364448	8.37e-13	down
PCAT1	ENSG00000253438	0.983405	26.4044	-4.57926	0.037244	2.3e-05	down
PDE6B	ENSG00000133256	1.96814	52.8075	-4.65947	0.0372701	2.98e-08	down
CHRDL1	ENSG00000101938	29.5407	774.831	-4.70718	0.0381254	1.09e-19	down
AC008163.1	ENSG00000233491	0.983405	24.3734	-4.46434	0.0403475	4.96e-05	down
AC010761.3	ENSG00000265205	0.983405	24.3734	-4.46434	0.0403475	4.96e-05	down
TAC3	ENSG00000166863	0.983405	22.3424	-4.33948	0.0440152	0.000109596	down
PLCB1	ENSG00000182621	0.983405	22.3424	-4.33948	0.0440152	0.000109596	down
AJAP1	ENSG00000196581	5.9071	132.017	-4.45296	0.044745	4.85e-12	down
DLC1	ENSG00000164741	3.93762	86.3191	-4.4108	0.045617	4.92e-10	down
SVEP1	ENSG00000165124	0.983405	20.3114	-4.20278	0.0484164	0.000248027	down
DPYSL3	ENSG00000113657	1.96814	39.606	-4.24557	0.0496931	1.16e-06	down
SSBP2	ENSG00000145687	2.95288	52.8075	-4.1035	0.0559179	1.51e-07	down
MYOM3	ENSG00000142661	9.84603	174.668	-4.13156	0.05637	2.42e-12	down
C4BPB	ENSG00000123843	5.9071	104.598	-4.11745	0.0564742	3.07e-10	down
HLA-DPB1	ENSG00000223865	6.89183	114.753	-4.03286	0.0600578	1.83e-10	down
PRSS12	ENSG00000164099	5.9071	96.4742	-4.00095	0.0612298	1.15e-09	down
SLC16A9	ENSG00000165449	5.9071	96.4742	-4.00095	0.0612298	1.15e-09	down
PINCR	ENSG00000224294	1.96814	31.4819	-3.91554	0.0625166	2.06e-05	down
LGR4	ENSG00000205213	17.7239	256.924	-3.84802	0.0689851	1.2e-12	down
IL1A	ENSG00000115008	1.96814	28.4354	-3.76931	0.0692145	5.75e-05	down
ERVMER34-1	ENSG00000226887	1.96814	28.4354	-3.76931	0.0692145	5.75e-05	down
DSE	ENSG00000111817	3.93762	54.8385	-3.7575	0.071804	3.67e-07	down
ADAP2	ENSG00000184060	5.9071	76.1641	-3.66041	0.0775575	4.31e-08	down
QPCT	ENSG00000115828	1.96814	24.3734	-3.54797	0.0807496	0.000240916	down
SP6	ENSG00000189120	1.96814	24.3734	-3.54797	0.0807496	0.000240916	down
ESPNL	ENSG00000144488	2.95288	36.5594	-3.5745	0.0807694	1.7e-05	down
CAMK4	ENSG00000152495	8.8613	107.645	-3.58386	0.0823199	4.14e-09	down
CHST4	ENSG00000140835	6.89183	83.2726	-3.57083	0.0827623	3.43e-08	down
CALHM5	ENSG00000178033	1.96814	23.3579	-3.48689	0.0842603	0.000348534	down
PTPRR	ENSG00000153233	2.95288	34.5284	-3.49232	0.0855204	3.15e-05	down
DAB2	ENSG00000153071	14.7697	172.637	-3.53578	0.0855535	2.32e-10	down
TMEM246	ENSG00000165152	26.5865	307.699	-3.5265	0.0864043	4.74e-12	down
TBC1D30	ENSG00000111490	5.9071	66.0091	-3.45433	0.0894892	3.24e-07	down
DLL4	ENSG00000128917	11.8155	128.97	-3.43433	0.0916141	3.14e-09	down
BMPER	ENSG00000164619	1.96814	21.3269	-3.35637	0.0922846	0.000739506	down
L3MBTL4	ENSG00000154655	3.93762	40.6215	-3.32569	0.0969346	1.38e-05	down
PDLIM4	ENSG00000131435	3.93762	37.5749	-3.21357	0.104794	4.27e-05	down
WLS	ENSG00000116729	66.9605	633.676	-3.23993	0.10567	8.91e-12	down
CSF3	ENSG00000108342	8.8613	81.2416	-3.17841	0.109073	3.29e-07	down
FAM84B	ENSG00000168672	229.441	2078.74	-3.1788	0.110375	2.52e-12	down
SMPDL3B	ENSG00000130768	5.9071	52.8075	-3.13308	0.111861	5.7e-06	down
PLA2R1	ENSG00000153246	2.95288	25.3889	-3.05059	0.116306	0.000589	down
EYA4	ENSG00000112319	3.93762	33.5129	-3.04909	0.117496	0.000137915	down
CALB2	ENSG00000172137	4.92236	40.6215	-3.01266	0.121176	4.11e-05	down
SPCS2P4	ENSG00000228589	46.2812	379.8	-3.03328	0.121857	3.53e-10	down
PLCB2	ENSG00000137841	88.6247	727.102	-3.03457	0.121888	7.64e-11	down
VAMP8	ENSG00000118640	14.7697	120.846	-3.02165	0.122219	7.83e-08	down
NNMT	ENSG00000166741	123.09	972.854	-2.98121	0.126525	7.88e-11	down
CYBA	ENSG00000051523	3.93762	30.4664	-2.91212	0.129245	0.000342416	down
ANO4	ENSG00000151572	8.8613	68.0401	-2.923	0.130237	3.58e-06	down
SMG1P5	ENSG00000183604	6.89183	52.8075	-2.91496	0.130509	1.46e-05	down
IFNLR1	ENSG00000185436	4.92236	37.5749	-2.90054	0.131001	9.22e-05	down
MAOA	ENSG00000189221	4.92236	37.5749	-2.90054	0.131001	9.22e-05	down
P2RY1	ENSG00000169860	5.9071	44.6835	-2.89269	0.132199	3.89e-05	down
FA2H	ENSG00000103089	9.84603	74.1331	-2.89652	0.132816	2.6e-06	down
TMEM156	ENSG00000121895	6.89183	51.792	-2.88702	0.133068	1.83e-05	down
ADGRE2	ENSG00000127507	8.8613	64.9935	-2.85703	0.136341	6.39e-06	down
BTBD6	ENSG00000184887	51.2048	373.707	-2.86448	0.137019	2.17e-09	down
SRPX	ENSG00000101955	7.87657	56.8695	-2.8322	0.138502	1.44e-05	down
B3GALNT1	ENSG00000169255	15.7544	110.691	-2.8028	0.142328	5.39e-07	down
AC103718.1	ENSG00000285108	4.92236	34.5284	-2.77897	0.14256	0.000280171	down
TRIM63	ENSG00000158022	6.89183	47.73	-2.76947	0.144392	4.6e-05	down
FREM2	ENSG00000150893	8.8613	60.9315	-2.76411	0.14543	1.41e-05	down
ARHGDIB	ENSG00000111348	289.51	1968.05	-2.76454	0.147105	5.33e-10	down
LURAP1L	ENSG00000153714	4.92236	32.4974	-2.69184	0.151469	0.000495363	down
SLC2A3	ENSG00000059804	187.098	1199.31	-2.67952	0.156004	2.29e-09	down
NNT	ENSG00000112992	14.7697	94.4432	-2.66641	0.156387	3.09e-06	down
CCL20	ENSG00000115009	7.87657	49.761	-2.64001	0.158288	6.6e-05	down
DRGX	ENSG00000165606	5.9071	36.5594	-2.60408	0.161575	0.000391938	down
FNDC4	ENSG00000115226	28.556	176.699	-2.62407	0.161608	1.94e-07	down
LAMP3	ENSG00000078081	46.2812	286.373	-2.62609	0.161611	4.91e-08	down
METTL7B	ENSG00000170439	58.098	351.366	-2.59379	0.165349	4.18e-08	down
EDARADD	ENSG00000186197	5.9071	35.5439	-2.56358	0.166191	0.000511792	down
LAMA3	ENSG00000053747	5.9071	35.5439	-2.56358	0.166191	0.000511792	down
RAB27B	ENSG00000041353	5.9071	35.5439	-2.56358	0.166191	0.000511792	down
DMD	ENSG00000198947	58.098	344.257	-2.56431	0.168763	5.85e-08	down
BICDL1	ENSG00000135127	13.785	81.2416	-2.54816	0.169679	1.21e-05	down
WIPF3	ENSG00000122574	7.87657	45.699	-2.51748	0.172358	0.000162828	down
ARNT2	ENSG00000172379	19.6934	111.707	-2.49631	0.176295	4.21e-06	down
PTPN13	ENSG00000163629	10.8308	60.9315	-2.47826	0.177753	5.88e-05	down
PTPRK	ENSG00000152894	48.2506	269.11	-2.47647	0.179297	2.34e-07	down
HAVCR1	ENSG00000113249	9.84603	54.8385	-2.46244	0.179546	9.78e-05	down
BLACAT1	ENSG00000281406	7.87657	43.668	-2.45207	0.180374	0.000258125	down
NCKAP1L	ENSG00000123338	16.7392	90.3811	-2.42392	0.185206	1.69e-05	down
TNFRSF1B	ENSG00000028137	14.7697	78.1951	-2.39444	0.188883	3.46e-05	down
PDE5A	ENSG00000138735	7.87657	41.637	-2.38356	0.189172	0.000411667	down
DSG2	ENSG00000046604	17.7239	93.4277	-2.38982	0.189707	1.85e-05	down
TNFAIP2	ENSG00000185215	181.19	932.234	-2.36238	0.194361	1.07e-07	down
MCAM	ENSG00000076706	56.1285	285.358	-2.34335	0.196695	7.31e-07	down
BCAT1	ENSG00000060982	12.8002	64.9935	-2.33271	0.196946	9.69e-05	down
SYBU	ENSG00000147642	34.4644	174.668	-2.33718	0.197314	2.23e-06	down
SOCS2	ENSG00000120833	58.098	290.435	-2.31914	0.200037	8.9e-07	down
C1S	ENSG00000182326	48.2506	238.645	-2.30322	0.202186	1.45e-06	down
FGF12	ENSG00000114279	18.7086	92.4122	-2.2966	0.202448	3.45e-05	down
ALOXE3	ENSG00000179148	39.388	193.963	-2.29625	0.20307	2.49e-06	down
OAS1	ENSG00000089127	17.7239	86.3191	-2.27581	0.20533	4.93e-05	down
NEO1	ENSG00000067141	82.7163	401.125	-2.27605	0.206211	7.77e-07	down
RHCG	ENSG00000140519	9.84603	47.73	-2.26263	0.206286	0.000415552	down
TCAF1P1	ENSG00000223459	8.8613	42.6525	-2.2508	0.207756	0.00064876	down
KCNK5	ENSG00000164626	10.8308	51.792	-2.24431	0.209121	0.000339042	down
GABBR2	ENSG00000136928	33.4796	159.435	-2.2473	0.209989	6.25e-06	down
NFASC	ENSG00000163531	91.5789	426.513	-2.21793	0.214715	1.1e-06	down
ARHGAP42	ENSG00000165895	9.84603	45.699	-2.20006	0.215454	0.000634842	down
LAMC2	ENSG00000058085	322.006	1481.62	-2.20157	0.217334	4.63e-07	down
SOCS2-AS1	ENSG00000246985	22.6476	103.583	-2.18706	0.218642	4.86e-05	down
FHOD3	ENSG00000134775	11.8155	53.823	-2.17552	0.219525	0.000411285	down
COL11A2	ENSG00000204248	17.7239	80.2261	-2.17036	0.220924	0.000116885	down
TFPI2	ENSG00000105825	16.7392	73.1176	-2.11859	0.228935	0.000208768	down
CLDN7	ENSG00000181885	142.785	618.443	-2.11381	0.230878	2.19e-06	down
ADGRG5	ENSG00000159618	19.6934	84.2881	-2.09051	0.233643	0.00016141	down
S100A4	ENSG00000196154	104.38	440.73	-2.07671	0.236835	4.12e-06	down
DENND2D	ENSG00000162777	41.3575	173.652	-2.06661	0.238162	2.05e-05	down
LOX	ENSG00000113083	3295.9	13692	-2.05455	0.240716	1.49e-06	down
GSC	ENSG00000133937	19.6934	81.2416	-2.03748	0.242405	0.000244393	down
HAS3	ENSG00000103044	375.182	1527.32	-2.02497	0.245647	2.94e-06	down
SLC43A3	ENSG00000134802	403.739	1627.85	-2.01113	0.248019	3.35e-06	down
CYP27B1	ENSG00000111012	357.457	1441	-2.01085	0.248061	3.42e-06	down
KRTAP2-2	ENSG00000214518	31.5102	126.939	-2.00588	0.24823	6.39e-05	down
LINC00668	ENSG00000265933	20.6781	83.2726	-2.0031	0.248318	0.000279483	down
BEX2	ENSG00000133134	35.4491	142.172	-1.99994	0.24934	5.36e-05	down
PTGES	ENSG00000148344	96.5025	384.877	-1.99434	0.250736	1.03e-05	down
JAG1	ENSG00000101384	106.35	417.373	-1.97124	0.254807	1.2e-05	down
MCTP1	ENSG00000175471	69.9147	273.172	-1.96419	0.255937	2.35e-05	down
SERF1B	ENSG00000205572	49.2354	190.916	-1.95241	0.25789	4.37e-05	down
MAPK13	ENSG00000156711	54.159	208.18	-1.94005	0.260155	4.28e-05	down
INA	ENSG00000148798	230.426	880.443	-1.93334	0.261716	9.43e-06	down
CIITA	ENSG00000179583	21.6628	82.2571	-1.9187	0.263355	0.000470989	down
AC024896.1	ENSG00000247903	107.335	407.218	-1.92243	0.26358	1.91e-05	down
AMPD3	ENSG00000133805	19.6934	74.1331	-1.90559	0.265649	0.000654587	down
B3GNT9	ENSG00000237172	64.9911	241.691	-1.89279	0.268901	4.93e-05	down
MYO1D	ENSG00000176658	780.892	2867.78	-1.87657	0.272298	1.13e-05	down
POU4F1	ENSG00000152192	37.4186	137.094	-1.86978	0.27294	0.000147997	down
DLG4	ENSG00000132535	118.167	432.606	-1.8711	0.273151	2.95e-05	down
SECTM1	ENSG00000141574	110.289	402.141	-1.86521	0.274254	3.24e-05	down
TSPAN18	ENSG00000157570	101.426	369.645	-1.8644	0.274388	3.43e-05	down
OLR1	ENSG00000173391	223.533	794.125	-1.82829	0.281483	2.69e-05	down
AARSD1	ENSG00000266967	24.617	87.3346	-1.82156	0.28187	0.000721042	down
COL12A1	ENSG00000111799	360.411	1263.29	-1.80911	0.285296	2.67e-05	down
CLSTN3	ENSG00000139182	31.5102	109.676	-1.79521	0.287303	0.000357944	down
PFKFB2	ENSG00000123836	40.3728	140.141	-1.79219	0.288087	0.000248776	down
CD163L1	ENSG00000177675	59.0827	203.102	-1.7792	0.290901	0.000157421	down
AC005831.1	ENSG00000280202	37.4186	127.955	-1.77034	0.292436	0.000331871	down
GNAI1	ENSG00000127955	50.2201	171.621	-1.77031	0.292621	0.000205278	down
CXCL1	ENSG00000163739	121.121	413.311	-1.76971	0.29305	7.44e-05	down
ASB9	ENSG00000102048	116.197	396.048	-1.76798	0.293392	7.71e-05	down
LGALS8	ENSG00000116977	102.411	348.319	-1.76477	0.294015	8.81e-05	down
AC022239.1	ENSG00000269954	144.754	488.459	-1.75374	0.296349	7.72e-05	down
MT-TL1	ENSG00000209082	48.2506	161.466	-1.73995	0.298828	0.000297657	down
PCDHGC3	ENSG00000240184	100.441	335.118	-1.73703	0.29972	0.00011399	down
RHOV	ENSG00000104140	34.4644	114.753	-1.73164	0.300335	0.000507493	down
ITGA2	ENSG00000164171	71.8842	235.598	-1.71081	0.305114	0.000218078	down
SLC7A2	ENSG00000003989	63.0216	206.149	-1.70774	0.30571	0.000267731	down
RASSF3	ENSG00000153179	355.487	1162.75	-1.70932	0.305729	6.93e-05	down
GSDMB	ENSG00000073605	46.2812	150.296	-1.69656	0.307934	0.000444402	down
BLK	ENSG00000136573	108.319	351.366	-1.69651	0.308281	0.000156042	down
SLITRK5	ENSG00000165300	37.4186	120.846	-1.68796	0.309638	0.000628935	down
DKK1	ENSG00000107984	76.8079	247.784	-1.68811	0.309979	0.000249366	down
TMCC3	ENSG00000057704	43.327	136.079	-1.64822	0.318396	0.000702468	down
STAC	ENSG00000144681	46.2812	144.203	-1.63691	0.320945	0.000707172	down
MPDZ	ENSG00000107186	81.7315	252.862	-1.62786	0.323226	0.000391201	down
LAMA1	ENSG00000101680	529.785	1635.98	-1.62644	0.323834	0.000137543	down
NLRP3	ENSG00000162711	220.579	679.373	-1.62235	0.32468	0.000185274	down
HMOX1	ENSG00000100292	7120.6	21749	-1.61086	0.327398	0.000128443	down
F11R	ENSG00000158769	146.724	444.792	-1.59919	0.329871	0.000298424	down
ARHGAP31	ENSG00000031081	188.083	568.683	-1.5956	0.330734	0.000257643	down
GRAMD1B	ENSG00000023171	148.693	438.699	-1.56007	0.338942	0.000412672	down
CD55	ENSG00000196352	333.823	981.994	-1.55627	0.339944	0.000291136	down
FAM167A	ENSG00000154319	1000.49	2877.94	-1.52421	0.34764	0.000305634	down
G0S2	ENSG00000123689	1679.95	4651.01	-1.46905	0.361202	0.000475177	down
ITPR3	ENSG00000096433	2925.64	8025.53	-1.4558	0.364542	0.000519822	down
C15orf48	ENSG00000166920	709.991	1929.46	-1.44216	0.367974	0.000655184	down
CDH4	ENSG00000179242	627.274	226.459	1.46935	2.76992	0.000720311	up
LINC01547	ENSG00000183250	620.38	223.412	1.47294	2.77684	0.000671285	up
SAV1	ENSG00000151748	478.579	171.621	1.47887	2.78857	0.000745213	up
CBX7	ENSG00000100307	415.556	146.234	1.50598	2.84172	0.000625244	up
VSTM1	ENSG00000189068	820.281	288.404	1.50763	2.8442	0.000455948	up
AL161431.1	ENSG00000275216	7506.62	2613.91	1.52191	2.8718	0.000293917	up
PCK2	ENSG00000100889	1812.89	630.629	1.52325	2.87473	0.000334646	up
ZNF703	ENSG00000183779	833.083	288.404	1.52997	2.88859	0.000375563	up
AK4	ENSG00000162433	470.701	162.482	1.53382	2.89694	0.000494431	up
DPF1	ENSG00000011332	369.274	124.908	1.56289	2.95636	0.000455287	up
NR2F1	ENSG00000175745	781.877	263.017	1.57134	2.97272	0.000275147	up
CBR3	ENSG00000159231	580.006	192.947	1.58725	3.00604	0.000277711	up
ZBED5-AS1	ENSG00000247271	219.594	72.1021	1.60508	3.0456	0.000507598	up
KIRREL3	ENSG00000149571	338.747	110.691	1.61259	3.06029	0.00033115	up
CAMK2N2	ENSG00000163888	161.495	51.792	1.63837	3.11814	0.000620402	up
NPAS2	ENSG00000170485	470.701	150.296	1.64621	3.13183	0.00018583	up
SOX9	ENSG00000125398	1580.49	499.629	1.6612	3.16334	0.000101292	up
TADA3	ENSG00000171148	4429.33	1380.07	1.68226	3.20949	7.01e-05	up
URB1-AS1	ENSG00000256073	245.197	76.1641	1.68516	3.21933	0.000250472	up
DPF3	ENSG00000205683	373.212	112.722	1.72613	3.3109	0.000122619	up
CBS	ENSG00000160200	288.525	85.3036	1.75656	3.38233	0.000112433	up
KIF21B	ENSG00000116852	369.274	105.614	1.8047	3.49645	6.49e-05	up
DOP1B	ENSG00000142197	1694.72	481.35	1.81563	3.52077	2.29e-05	up
EDN1	ENSG00000078401	495.319	138.11	1.84162	3.58642	3.39e-05	up
SMOX	ENSG00000088826	145.739	40.6215	1.83994	3.58774	0.000192941	up
OR10Y1P	ENSG00000254403	92.5636	25.3889	1.8612	3.64583	0.000347222	up
SBK1	ENSG00000188322	74.8384	20.3114	1.87516	3.68456	0.000567833	up
CPA4	ENSG00000128510	226.487	60.9315	1.89205	3.71708	5.48e-05	up
ARHGEF40	ENSG00000165801	622.35	163.497	1.92766	3.80648	1.34e-05	up
PFN4	ENSG00000176732	58.098	14.2184	2.02137	4.08612	0.000573157	up
PDE9A	ENSG00000160191	137.861	33.5129	2.03643	4.11368	5.72e-05	up
MAMLD1	ENSG00000013619	195.961	46.7145	2.06574	4.19486	1.93e-05	up
RAC2	ENSG00000128340	1352.04	319.885	2.07909	4.22663	1.78e-06	up
MN1	ENSG00000169184	121.121	28.4354	2.08593	4.25951	6.04e-05	up
ELFN1	ENSG00000225968	78.7773	17.2649	2.18195	4.56287	8.41e-05	up
RIPK4	ENSG00000183421	325.945	69.0556	2.23678	4.72004	1.5e-06	up
BOLA2B	ENSG00000169627	43.327	9.14084	2.22968	4.73993	0.00064876	up
PPME1	ENSG00000214517	19925.1	4052.88	2.29753	4.91628	9.42e-08	up
LINC01615	ENSG00000223485	229.441	44.6835	2.35712	5.13482	1.15e-06	up
TLE6	ENSG00000104953	70.8995	13.2029	2.41404	5.37001	3.43e-05	up
AC126755.2	ENSG00000233024	44.3117	8.12534	2.4295	5.45352	0.000258125	up
AC004233.3	ENSG00000272079	64.0063	11.1718	2.50531	5.72925	3.34e-05	up
SERINC2	ENSG00000168528	2256.02	379.8	2.57008	5.94003	5.53e-09	up
GDNF	ENSG00000168621	30.5254	5.07883	2.55869	6.01032	0.000660977	up
NR2F1-AS1	ENSG00000237187	104.38	17.2649	2.58739	6.04583	2.44e-06	up
TGFB2	ENSG00000092969	789.754	126.939	2.63609	6.22151	6.16e-09	up
LINC00511	ENSG00000227036	90.5941	14.2184	2.66118	6.37163	2.6e-06	up
AL683807.1	ENSG00000223511	54.159	8.12534	2.71827	6.66545	2.74e-05	up
ELFN2	ENSG00000166897	339.732	49.761	2.76826	6.82727	8.58e-09	up
GLIS3	ENSG00000107249	147.709	20.3114	2.85487	7.27221	6.87e-08	up
KRT19	ENSG00000171345	7798.1	1002.3	2.95965	7.78017	2.35e-11	up
CXorf57	ENSG00000147231	24.617	3.04784	2.9638	8.07689	0.000589	up
TINAGL1	ENSG00000142910	624.319	75.1486	3.05239	8.3078	7.85e-11	up
FO393414.3	ENSG00000285844	40.3728	4.06334	3.2739	9.93587	1.82e-05	up
RPL29P19	ENSG00000224594	40.3728	4.06334	3.2739	9.93587	1.82e-05	up
IL32	ENSG00000008517	203.838	20.3114	3.3192	10.0357	3.16e-10	up
SAA1	ENSG00000173432	1801.07	176.699	3.34858	10.1929	3.36e-13	up
PLEK2	ENSG00000100558	32.4949	3.04784	3.36257	10.6616	4.3e-05	up
NPPB	ENSG00000120937	131.953	12.1874	3.42338	10.827	2.14e-09	up
LGALS9C	ENSG00000171916	38.4033	3.04784	3.60273	12.6002	9.35e-06	up
LZTS1	ENSG00000061337	51.2048	3.04784	4.0166	16.8004	2.53e-07	up
TGFB2-AS1	ENSG00000232480	104.38	6.09434	4.071	17.1274	2.62e-10	up
SERF1A	ENSG00000172058	19.6934	1.01684	4.11921	19.3671	0.000248027	up
KCND3	ENSG00000171385	28.556	1.01684	4.65243	28.0829	7.53e-06	up
PKD1P1	ENSG00000244257	29.5407	1.01684	4.70113	29.0513	5.25e-06	up
INPP4B	ENSG00000109452	97.4873	3.04784	4.94385	31.9857	1.14e-11	up
