# Supplementary material for: SOCS2-enhanced ubiquitination of SLC7A11 promotes ferroptosis and radiosensitization in hepatocellular carcinoma
Source: Cell Death Differ. 2022 Aug 22;30(1):137–51. doi: 10.1038/s41418-022-01051-7 (PMC9883449; doi:10.1038/s41418-022-01051-7)
Supplement: Supplementary file 5 — Supplementary table 4 [file 41418_2022_1051_MOESM5_ESM.xlsx]

## Sheet: Summary
	Header line description of worksheet "Quant"
	Project	Description
	Gene Symbol	Indicates the name of the gene
	Gene ID	The ID number of the gene in the NCBI database
	Median	Median value of this gene expressed in tumor/normal tissue
	Fold Change	Ratio of mRNA in hepatocellular carcinoma tissue and normal liver tissue
	Regulated type	Including up-regulated (Fold Change >1.5) and down-regulated (Fold Change < 0.67)
	Differential gene expression in the worksheet "Quant"
	Compare group	Regulated type	Fold Change	P value
	Tumor/Normal	up-regulated	4284	< 0.05
		down-regulated	1572	< 0.05

## Sheet: Quant
Table S4. Expression of differential genes in hepatocellular carcinoma tissues compared to paraneoplastic tissues
Gene Symbol	Gene ID	Median (Tumor)	Median (Normal)	Log2(Fold Change)	Fold Change	P-Value	Regulated type
A4GALT	ENSG00000128274.15	2.3	1.01	0.715	1.64148	2.93e-11	up
AACS	ENSG00000081760.16	4.16	1.87	0.846	1.79751	7.64e-20	up
AADAT	ENSG00000109576.13	1.83	11.5	-2.143	0.226408	8.81e-52	down
AAGAB	ENSG00000103591.12	10.79	6.485	0.656	1.57571	1.05e-28	up
AAMDC	ENSG00000087884.14	43.879	21.848	0.974	1.96428	1.09e-32	up
AAR2	ENSG00000131043.11	16.36	8.96	0.802	1.74352	1.18e-40	up
AARS2	ENSG00000124608.4	4.52	2.42	0.691	1.6144	7.69e-25	up
AARSD1	ENSG00000266967.6	30.6	18.27	0.714	1.64035	1.16e-32	up
AASS	ENSG00000008311.14	3.24	11.16	-1.52	0.348686	9.03e-20	down
AATF	ENSG00000275700.4	29.171	10.64	1.374	2.59188	3.6e-73	up
ABAT	ENSG00000183044.11	47.169	87.174	-0.872	0.546389	5.58e-17	down
ABCA1	ENSG00000165029.15	5.51	9.385	-0.674	0.626767	3.59e-15	down
ABCA10	ENSG00000154263.17	0.67	2.195	-0.936	0.52268	3.71e-16	down
ABCA5	ENSG00000154265.15	11.45	19.135	-0.694	0.618138	2.59e-05	down
ABCA8	ENSG00000141338.13	3.33	13.07	-1.7	0.307786	4.52e-35	down
ABCA9	ENSG00000154258.16	0.63	3.27	-1.389	0.381829	1.21e-33	down
ABCB10	ENSG00000135776.4	7.14	4.355	0.604	1.51992	3.32e-13	up
ABCB11	ENSG00000073734.8	3.03	6.375	-0.872	0.546389	7.56e-08	down
ABCB6	ENSG00000115657.12	39.371	18.615	1.041	2.05765	8.28e-19	up
ABCB8	ENSG00000197150.12	19.44	12.575	0.59	1.50525	2.28e-19	up
ABCC3	ENSG00000108846.15	39.719	75.795	-0.915	0.530344	2.84e-05	down
ABCC4	ENSG00000125257.13	1.49	0.37	0.862	1.81756	6.69e-17	up
ABCC6P2	ENSG00000255277.3	8.95	3.735	1.071	2.10089	3.34e-29	up
ABCC9	ENSG00000069431.10	2.25	6.825	-1.268	0.415235	3.07e-26	down
ABCD1	ENSG00000101986.11	7.98	4.455	0.719	1.64604	9.73e-24	up
ABCF1	ENSG00000204574.12	27.3	14.515	0.867	1.82387	4.04e-33	up
ABCF2	ENSG00000033050.7	10.77	4.95	0.984	1.97794	9.13e-32	up
ABCG1	ENSG00000160179.18	3.69	1.725	0.783	1.72071	1.54e-15	up
ABCG5	ENSG00000138075.11	13.72	25.63	-0.855	0.552865	2.89e-14	down
ABHD12	ENSG00000100997.18	35.671	12.07	1.488	2.805	3.6e-75	up
ABHD14A	ENSG00000248487.8	21.869	11.275	0.898	1.86348	2.63e-44	up
ABHD4	ENSG00000100439.10	15.19	7.91	0.862	1.81756	1.62e-30	up
ABI1	ENSG00000136754.16	11.43	6.98	0.639	1.55725	1.19e-13	up
ABLIM3	ENSG00000173210.19	12.69	37.135	-1.478	0.358986	3.05e-29	down
ABT1	ENSG00000146109.4	10.54	5.13	0.913	1.88296	3.81e-43	up
AC000089.3	ENSG00000235776.2	1.22	0.16	0.936	1.91322	1.03e-50	up
AC002398.9	ENSG00000188223.9	4.78	2.5	0.724	1.65176	7.04e-31	up
AC004019.13	ENSG00000236754.5	0.15	1.08	-0.855	0.552865	1.47e-26	down
AC004381.6	ENSG00000005189.19	1.69	0.595	0.754	1.68646	3.12e-25	up
AC004538.3	ENSG00000230333.6	0.14	2.04	-1.415	0.37501	9.74e-43	down
AC004540.4	ENSG00000225792.1	0.17	1.654	-1.182	0.44074	1.94e-25	down
AC004862.6	ENSG00000232667.9	2.45	4.565	-0.69	0.619854	0.00173	down
AC005077.14	ENSG00000230882.1	0.52	6.74	-2.348	0.196418	2.36e-51	down
AC005104.3	ENSG00000223374.1	0.21	1.255	-0.898	0.53663	6.6e-27	down
AC005255.3	ENSG00000256210.3	3.45	0	2.154	4.4506	6.77e-37	up
AC005519.4	ENSG00000258559.2	0.21	0.855	-0.616	0.652477	5.44e-21	down
AC005523.2	ENSG00000269604.1	10.53	6.095	0.701	1.62563	1.11e-44	up
AC005562.1	ENSG00000214719.11	1.89	0.895	0.609	1.5252	2.87e-23	up
AC005943.2	ENSG00000267059.2	1.38	0	1.251	2.38006	8.76e-11	up
AC005943.6	ENSG00000279009.1	2.24	0	1.696	3.24001	0.00501	up
AC005944.2	ENSG00000267469.1	5.82	3.535	0.589	1.5042	3.85e-10	up
AC006011.4	ENSG00000244563.1	9.19	5.73	0.599	1.51467	1.25e-21	up
AC006128.2	ENSG00000279716.1	1.15	7.035	-1.902	0.267572	1.11e-20	down
AC007192.6	ENSG00000269145.2	8.03	3.63	0.964	1.95071	2.13e-23	up
AC007229.3	ENSG00000267544.1	1	0.315	0.605	1.52098	2.33e-32	up
AC007318.5	ENSG00000172974.11	4.63	1.58	1.126	2.18253	1.13e-24	up
AC007405.6	ENSG00000239467.5	2.11	0.825	0.769	1.70409	1.33e-20	up
AC007566.10	ENSG00000244055.1	0.54	1.6	-0.756	0.592136	8.23e-16	down
AC008592.4	ENSG00000251409.1	0.19	0.81	-0.605	0.657471	0.0276	down
AC008592.8	ENSG00000272021.1	0.12	0.79	-0.676	0.625898	3.85e-24	down
AC009005.2	ENSG00000267751.5	1.32	0.34	0.792	1.73147	1.51e-24	up
AC009065.4	ENSG00000279473.1	1.34	0	1.227	2.3408	9.02e-31	up
AC009120.6	ENSG00000259972.2	1.99	5.625	-1.148	0.45125	4.51e-07	down
AC009404.2	ENSG00000236255.1	0.47	1.255	-0.617	0.652025	7.04e-14	down
AC009501.4	ENSG00000231609.5	0.32	1.05	-0.635	0.643941	1.69e-22	down
AC009963.3	ENSG00000233494.1	12.75	43.499	-1.694	0.309069	7.81e-18	down
AC010168.1	ENSG00000281457.1	23.19	11.98	0.898	1.86348	0.00407	up
AC010761.9	ENSG00000265474.1	0.23	1.345	-0.931	0.524495	2.62e-24	down
AC010976.2	ENSG00000231731.7	0.38	1.52	-0.869	0.547526	7.58e-23	down
AC011558.5	ENSG00000279753.1	25.291	14.79	0.736	1.66555	1.53e-10	up
AC011737.2	ENSG00000204196.5	10.63	4.97	0.962	1.94801	6.69e-31	up
AC012146.7	ENSG00000234327.7	5.99	2.17	1.141	2.20534	8.25e-30	up
AC016292.3	ENSG00000108958.4	2.15	0.485	1.085	2.12138	2.75e-23	up
AC016739.2	ENSG00000218175.2	12.83	4.745	1.267	2.40661	4.16e-35	up
AC016747.3	ENSG00000212978.6	4.32	1.61	1.027	2.03778	9.53e-37	up
AC018738.2	ENSG00000237039.1	0.59	0	0.669	1.58997	1.98e-07	up
AC024560.3	ENSG00000214135.8	3.55	6.11	-0.644	0.639936	0.00512	down
AC027612.6	ENSG00000143429.9	6.26	3.125	0.816	1.76052	1.93e-13	up
AC068535.3	ENSG00000225765.1	1.62	9.54	-2.008	0.248618	3.12e-22	down
AC069213.1	ENSG00000224769.1	0.53	1.45	-0.679	0.624598	9.58e-05	down
AC074212.5	ENSG00000259605.3	5.95	3.245	0.711	1.63694	1.27e-10	up
AC074289.1	ENSG00000225889.7	0.61	1.57	-0.675	0.626332	9.51e-07	down
AC079922.2	ENSG00000231747.1	0.87	0.195	0.646	1.56482	2.14e-27	up
AC083843.1	ENSG00000259820.1	0.52	1.29	-0.591	0.663883	6.79e-08	down
AC083843.4	ENSG00000279518.1	0.31	1.22	-0.761	0.590087	1.09e-13	down
AC092171.4	ENSG00000230733.2	2.23	0.56	1.05	2.07053	2.1e-36	up
AC093110.3	ENSG00000238018.2	0.34	1.185	-0.705	0.613442	1.41e-16	down
AC093495.4	ENSG00000228242.6	1.37	3.525	-0.933	0.523768	5.18e-05	down
AC093673.5	ENSG00000232533.1	5.26	2.085	1.021	2.02933	1.12e-24	up
AC093838.4	ENSG00000152117.17	2.81	6.02	-0.882	0.542615	1.16e-05	down
AC099668.5	ENSG00000259970.1	2.33	10.819	-1.828	0.281655	3.09e-21	down
AC104534.3	ENSG00000268083.5	5.81	0.42	2.262	4.79656	6.03e-12	up
AC104809.2	ENSG00000223991.1	0.04	3.375	-2.073	0.237665	1.11e-34	down
AC104809.4	ENSG00000233392.5	0.07	1.095	-0.969	0.51086	1.31e-16	down
AC113188.2	ENSG00000279535.1	0.37	1.24	-0.709	0.611744	0.000281	down
AC114730.11	ENSG00000235351.1	0.18	0.955	-0.728	0.60374	9.7e-23	down
AC132217.4	ENSG00000240801.1	21.11	365.062	-4.049	0.0604129	3.36e-12	down
AC133644.2	ENSG00000280721.1	1.26	0.25	0.854	1.80751	4.13e-25	up
AC138035.2	ENSG00000238035.8	0.6	3.465	-1.481	0.35824	7.14e-22	down
AC139100.4	ENSG00000278000.1	0.68	1.645	-0.655	0.635075	4.5e-06	down
AC144530.1	ENSG00000234742.1	1.18	0.145	0.929	1.90396	7.98e-37	up
AC145343.2	ENSG00000265055.1	0.79	0.175	0.607	1.52309	9.57e-28	up
AC239868.2	ENSG00000280874.1	22.92	4.91	2.017	4.04741	4.33e-23	up
AC239868.3	ENSG00000281134.1	22.92	4.91	2.017	4.04741	4.33e-23	up
AC245100.1	ENSG00000280649.1	5.76	2.87	0.805	1.74715	8.64e-21	up
ACAA1	ENSG00000060971.17	148.703	289.947	-0.959	0.514413	8.07e-23	down
ACAA2	ENSG00000167315.17	158.88	292.724	-0.877	0.544499	6.28e-18	down
ACACB	ENSG00000076555.15	8.47	23.61	-1.378	0.384752	2.85e-25	down
ACAD11	ENSG00000240303.7	12.74	40.844	-1.607	0.32828	7.07e-44	down
ACAD9	ENSG00000177646.17	20.069	12.405	0.652	1.57135	1.53e-40	up
ACADL	ENSG00000115361.7	2.9	8.555	-1.293	0.408102	3.27e-23	down
ACADS	ENSG00000122971.8	39.17	97.48	-1.294	0.407819	1.55e-37	down
ACADSB	ENSG00000196177.12	32.59	59.375	-0.846	0.556325	4.5e-15	down
ACADVL	ENSG00000072778.19	359.313	861.913	-1.26	0.417544	2.35e-22	down
ACAP3	ENSG00000131584.18	7.86	17.3	-1.046	0.484309	0.000795	down
ACBD3	ENSG00000182827.8	12.88	6.685	0.853	1.80625	1.63e-17	up
ACBD6	ENSG00000230124.6	24.71	9.845	1.245	2.37019	2.08e-59	up
ACCS	ENSG00000110455.13	6.22	14.189	-1.073	0.47533	6.11e-12	down
ACD	ENSG00000102977.13	7.83	4.78	0.611	1.52732	1.42e-26	up
ACE	ENSG00000159640.14	2.39	0.77	0.938	1.91587	2.3e-21	up
ACLY	ENSG00000131473.16	20.91	8.174	1.256	2.38833	5.83e-28	up
ACO2	ENSG00000100412.15	53.16	32.53	0.692	1.61552	4.23e-19	up
ACOT12	ENSG00000172497.8	13.96	29.518	-1.029	0.49005	2.17e-12	down
ACOT7	ENSG00000097021.19	18.84	9.195	0.961	1.94666	1.99e-31	up
ACOT8	ENSG00000101473.16	24.91	14.114	0.778	1.71475	6.01e-51	up
ACP1	ENSG00000143727.15	62.219	37.081	0.731	1.65979	8.26e-32	up
ACP5	ENSG00000102575.10	22.77	9.84	1.133	2.19314	2.02e-08	up
ACP6	ENSG00000162836.11	18.6	8.69	1.016	2.0223	6.14e-32	up
ACSL1	ENSG00000151726.13	129.984	406.58	-1.638	0.321302	4.55e-31	down
ACSL3	ENSG00000123983.13	32.59	20.649	0.634	1.55186	2.98e-11	up
ACSL4	ENSG00000068366.19	33.02	2.355	3.342	10.1401	4.63e-30	up
ACSM1	ENSG00000166743.9	8.56	1.085	2.197	4.58525	2.43e-16	up
ACSM2A	ENSG00000183747.11	98.332	195.706	-0.986	0.504876	7.75e-15	down
ACSM3	ENSG00000005187.11	18.45	58.215	-1.606	0.328508	1.69e-24	down
ACSM5	ENSG00000183549.10	28.829	79.263	-1.428	0.371646	1.12e-22	down
ACTA1	ENSG00000143632.14	0.06	0.825	-0.784	0.580754	7.77e-27	down
ACTA2	ENSG00000107796.12	78.188	40.548	0.931	1.9066	1.47e-08	up
ACTB	ENSG00000075624.13	1577.8	813.415	0.955	1.93858	1.06e-35	up
ACTG1	ENSG00000184009.9	791.09	442.259	0.838	1.78757	9.71e-20	up
ACTL6A	ENSG00000136518.16	15.81	10.069	0.603	1.51887	9.06e-21	up
ACTN4	ENSG00000130402.11	102.749	47.2	1.106	2.15248	1.82e-31	up
ACTR1A	ENSG00000138107.11	27.949	16.33	0.74	1.67018	1.91e-31	up
ACTR2	ENSG00000138071.13	33.791	18.2	0.858	1.81252	8.87e-15	up
ACTR3	ENSG00000115091.11	29.57	14.674	0.964	1.95071	7.99e-09	up
ACTR6	ENSG00000075089.9	9.3	5.82	0.595	1.51047	3e-18	up
ACVRL1	ENSG00000139567.12	3.66	1.495	0.901	1.86736	1.46e-31	up
ADA	ENSG00000196839.12	4.42	1.95	0.878	1.83783	2.17e-23	up
ADAM10	ENSG00000137845.14	12.92	6.235	0.944	1.92385	7.5e-12	up
ADAM15	ENSG00000143537.13	42.241	16.735	1.286	2.43851	1.78e-44	up
ADAM8	ENSG00000151651.15	1.55	3.39	-0.784	0.580754	1.38e-06	down
ADAM9	ENSG00000168615.11	6.32	3.23	0.791	1.73027	1.29e-07	up
ADAMTS1	ENSG00000154734.14	3.15	7.81	-1.086	0.471066	8.91e-16	down
ADAMTS13	ENSG00000160323.18	2.32	14.475	-2.221	0.214493	1.49e-97	down
ADAMTS2	ENSG00000087116.13	1.37	4.445	-1.2	0.435275	2.95e-16	down
ADAMTSL2	ENSG00000197859.9	3.15	11.359	-1.574	0.335876	3.48e-25	down
ADAR	ENSG00000160710.15	40.579	23.52	0.762	1.69584	6.22e-18	up
ADAT2	ENSG00000189007.15	1.23	3.685	-1.071	0.475989	1.97e-11	down
ADCK2	ENSG00000133597.9	14.49	5.585	1.234	2.35218	6.84e-62	up
ADCY1	ENSG00000164742.14	0.4	4.115	-1.869	0.273763	5.43e-29	down
ADGRA3	ENSG00000152990.13	8.9	21.525	-1.186	0.43952	8.54e-24	down
ADGRG1	ENSG00000205336.11	3.64	1.905	0.676	1.5977	1.47e-11	up
ADGRG6	ENSG00000112414.14	6.66	12.68	-0.837	0.559806	3.01e-15	down
ADGRG7	ENSG00000144820.7	0.72	4.425	-1.657	0.317098	4.94e-46	down
ADGRL4	ENSG00000162618.12	4.41	2.32	0.704	1.62902	7.88e-13	up
ADH1B	ENSG00000196616.12	360.135	884.396	-1.294	0.407819	5.15e-11	down
ADH1C	ENSG00000248144.5	180.405	318.731	-0.818	0.567228	1.32e-05	down
ADH4	ENSG00000198099.8	154.032	549.147	-1.827	0.28185	2.35e-13	down
ADH5	ENSG00000197894.10	140.341	87.144	0.681	1.60325	1.19e-11	up
ADH6	ENSG00000172955.17	57.051	90.484	-0.656	0.634635	6.8e-05	down
ADHFE1	ENSG00000147576.15	18.79	33.412	-0.798	0.575146	5.94e-18	down
ADIPOR1	ENSG00000159346.12	66.791	32.8	1.004	2.00555	1.88e-43	up
ADM	ENSG00000148926.9	7.92	12.77	-0.626	0.64797	1.23e-05	down
ADM2	ENSG00000128165.8	2.8	0.75	1.119	2.17196	3.37e-20	up
ADORA2BP1	ENSG00000236136.1	0.63	1.7	-0.728	0.60374	6.71e-05	down
ADORA3	ENSG00000121933.17	0.57	1.485	-0.662	0.632002	7e-13	down
ADPRHL2	ENSG00000116863.10	13.83	8.015	0.718	1.6449	1.48e-28	up
ADRA1A	ENSG00000120907.17	0.75	16.38	-3.312	0.100691	2.62e-82	down
ADRA1B	ENSG00000170214.3	1.21	3.855	-1.135	0.455335	8.39e-31	down
ADRA2B	ENSG00000274286.1	0.41	1.885	-1.033	0.488693	4.15e-50	down
ADRM1	ENSG00000130706.12	87.973	49.705	0.811	1.75443	5.5e-46	up
ADSL	ENSG00000239900.11	31.91	14.58	1.079	2.11257	1.69e-44	up
ADSS	ENSG00000035687.9	11.75	6.655	0.736	1.66555	5.42e-19	up
ADSSL1	ENSG00000185100.10	9.86	18.535	-0.847	0.55594	7.78e-09	down
AF064858.6	ENSG00000205622.9	0.81	3.285	-1.243	0.422493	3.5e-13	down
AFAP1L1	ENSG00000157510.13	2.3	1.14	0.625	1.54221	3.89e-18	up
AFG3L1P	ENSG00000223959.8	3.2	8.22	-1.134	0.455651	2.33e-10	down
AFM	ENSG00000079557.4	50.38	143.334	-1.49	0.356013	1.15e-19	down
AFP	ENSG00000081051.7	11.46	4.685	1.132	2.19162	2.19e-11	up
AGA	ENSG00000038002.8	11.73	6.49	0.765	1.69937	2.57e-17	up
AGAP1	ENSG00000157985.17	3.14	1.755	0.588	1.50316	3.73e-15	up
AGAP4	ENSG00000188234.13	2.28	5.63	-1.015	0.494828	5.3e-08	down
AGAP5	ENSG00000172650.12	1.11	3.235	-1.005	0.49827	3.29e-11	down
AGAP6	ENSG00000204149.9	3.38	12.338	-1.607	0.32828	1.98e-13	down
AGAP9	ENSG00000204172.11	2.16	10.75	-1.895	0.268874	3.89e-19	down
AGBL5	ENSG00000084693.15	8.21	3.445	1.051	2.07197	2.57e-39	up
AGER	ENSG00000204305.13	1.41	4.07	-1.073	0.47533	5.63e-10	down
AGFG1	ENSG00000173744.17	16.88	10.27	0.666	1.58667	9.4e-09	up
AGGF1	ENSG00000164252.12	5.96	3.25	0.712	1.63807	1.06e-23	up
AGL	ENSG00000162688.15	3.74	7.68	-0.873	0.54601	9.68e-20	down
AGPAT1	ENSG00000204310.10	46.821	21.794	1.069	2.09798	7.9e-49	up
AGPAT2	ENSG00000169692.12	76.24	135.523	-0.822	0.565657	4.4e-15	down
AGRN	ENSG00000188157.13	23.489	11.895	0.925	1.89868	2.93e-20	up
AGT	ENSG00000135744.7	1058.79	692.225	0.612	1.52838	1.77e-07	up
AGTR1	ENSG00000144891.17	14.21	26.29	-0.843	0.557483	3.9e-18	down
AGTRAP	ENSG00000177674.15	19.46	10.23	0.865	1.82134	6.71e-21	up
AGXT	ENSG00000172482.4	533.298	1065.6	-0.997	0.501041	3.72e-11	down
AGXT2	ENSG00000113492.13	13.63	35.03	-1.3	0.406126	1.27e-23	down
AHCTF1	ENSG00000153207.14	10.93	5.345	0.911	1.88035	2.13e-22	up
AHCY	ENSG00000101444.12	116.17	73.784	0.648	1.56699	2.01e-18	up
AHI1	ENSG00000135541.20	2.17	5.19	-0.965	0.512278	4.12e-09	down
AHSA1	ENSG00000100591.7	74.341	38.149	0.944	1.92385	3.01e-36	up
AHSA2	ENSG00000173209.22	10.42	24.35	-1.15	0.450625	0.0224	down
AIDA	ENSG00000186063.12	24.519	10.875	1.104	2.1495	1.27e-46	up
AIF1	ENSG00000204472.12	22.92	11.49	0.937	1.91454	6.68e-10	up
AIF1L	ENSG00000126878.12	1.86	0.6	0.838	1.78757	2.17e-17	up
AIFM2	ENSG00000042286.14	14.11	6.715	0.97	1.95884	2.46e-23	up
AIM1L	ENSG00000176092.13	1.81	0.17	1.264	2.40161	1.32e-33	up
AIMP1	ENSG00000164022.16	17.62	11.245	0.605	1.52098	1.81e-22	up
AIMP2	ENSG00000106305.9	27.651	13.26	1.007	2.00973	1.33e-32	up
AIP	ENSG00000110711.9	41.4	22.12	0.875	1.83401	8.7e-47	up
AJUBA	ENSG00000129474.15	12.39	7.675	0.626	1.54328	3.31e-05	up
AK4P1	ENSG00000263535.1	3.22	1.675	0.658	1.57789	0.00156	up
AK6	ENSG00000085231.13	30.25	19.29	0.623	1.54007	1.32e-27	up
AKAP17A	ENSG00000197976.10	10.16	25.474	-1.246	0.421616	3.02e-09	down
AKIP1	ENSG00000166452.11	12.78	5.335	1.121	2.17498	7.69e-50	up
AKR1B1	ENSG00000085662.13	9.32	5.455	0.677	1.59881	9.55e-08	up
AKR1B10	ENSG00000198074.9	177.158	3.015	5.472	44.385	9.84e-30	up
AKR1B15	ENSG00000227471.8	0.58	0.02	0.631	1.54864	1.22e-14	up
AKR1C1	ENSG00000187134.12	481.068	212.636	1.174	2.25636	9.13e-08	up
AKR1C2	ENSG00000151632.16	299.123	125.148	1.25	2.37841	8.98e-05	up
AKR1C3	ENSG00000196139.11	351.236	89.588	1.959	3.88792	3.03e-46	up
AKR1C8P	ENSG00000264006.6	0.26	1.74	-1.121	0.459775	2.75e-20	down
AKR1D1	ENSG00000122787.14	10.96	40.685	-1.801	0.286976	1.01e-11	down
AKR7A2	ENSG00000053371.12	43.329	27.46	0.639	1.55725	1.18e-18	up
AKR7L	ENSG00000211454.13	4.43	14.072	-1.473	0.360232	1.15e-28	down
AKT1S1	ENSG00000204673.10	34.35	21.28	0.666	1.58667	2.23e-31	up
AL158801.1	ENSG00000279392.1	2.19	0.275	1.323	2.50186	4.13e-33	up
AL161668.5	ENSG00000258604.1	1.63	5.785	-1.367	0.387697	3.53e-22	down
AL162151.3	ENSG00000234648.1	202.151	43.611	2.187	4.55358	0.0142	up
AL450992.2	ENSG00000234614.1	2.07	0.795	0.774	1.71	6.84e-19	up
AL513523.2	ENSG00000279767.1	16.21	9.21	0.753	1.68529	7.43e-26	up
AL589743.1	ENSG00000279508.1	0.94	0.14	0.767	1.70173	5.44e-23	up
ALCAM	ENSG00000170017.12	20.26	11.34	0.785	1.72309	1.58e-15	up
ALDH18A1	ENSG00000059573.8	15.06	8.175	0.808	1.75078	1.1e-15	up
ALDH1A1	ENSG00000165092.12	458.284	217.994	1.068	2.09652	2.39e-10	up
ALDH1A2	ENSG00000128918.14	3.41	5.86	-0.637	0.643049	2.28e-06	down
ALDH3A1	ENSG00000108602.17	2.17	0.46	1.119	2.17196	7.82e-12	up
ALDH3B1	ENSG00000006534.15	3.75	1.795	0.765	1.69937	1.96e-15	up
ALDH4A1	ENSG00000159423.16	98.687	157.673	-0.671	0.628071	4.93e-14	down
ALDH6A1	ENSG00000119711.12	29.79	49.538	-0.715	0.609205	1.86e-14	down
ALDH7A1	ENSG00000164904.15	112.758	74.824	0.585	1.50004	3.42e-07	up
ALDH8A1	ENSG00000118514.13	27.029	64.679	-1.229	0.426613	3.1e-22	down
ALDOA	ENSG00000149925.16	289.595	130.929	1.139	2.20228	1.02e-26	up
ALDOB	ENSG00000136872.17	1230.99	2202.69	-0.839	0.559031	1.23e-07	down
ALG1	ENSG00000033011.11	19.83	8.77	1.092	2.13169	3.96e-57	up
ALG12	ENSG00000182858.13	15.24	8.295	0.805	1.74715	1.9e-11	up
ALG14	ENSG00000172339.9	4.55	1.895	0.939	1.9172	3.52e-30	up
ALG1L	ENSG00000189366.9	7.27	0.325	2.642	6.24196	9.46e-43	up
ALG1L13P	ENSG00000253981.5	0.1	0.755	-0.674	0.626767	2.88e-11	down
ALG3	ENSG00000214160.9	57.289	26.005	1.11	2.15846	3.84e-51	up
ALG5	ENSG00000120697.8	34.599	20.86	0.704	1.62902	1.19e-25	up
ALG6	ENSG00000088035.15	6.45	3.415	0.755	1.68763	1.17e-32	up
ALG8	ENSG00000159063.12	45.711	19.841	1.164	2.24078	3.48e-66	up
ALG9	ENSG00000086848.14	19.291	11.285	0.724	1.65176	7.4e-34	up
ALKBH2	ENSG00000189046.10	25.259	11.915	1.024	2.03355	4.09e-37	up
ALKBH4	ENSG00000160993.3	6.34	3.17	0.816	1.76052	7.76e-56	up
ALLC	ENSG00000151360.9	0.03	0.72	-0.74	0.598739	4.25e-38	down
ALMS1	ENSG00000116127.17	5	1.79	1.105	2.15099	1.28e-57	up
ALOX12P2	ENSG00000262943.7	1.39	6.128	-1.577	0.335178	2.52e-25	down
ALOX5	ENSG00000012779.10	1.29	2.56	-0.636	0.643495	0.00652	down
ALPL	ENSG00000162551.13	10.67	40.58	-1.833	0.28068	1.71e-26	down
ALYREF	ENSG00000183684.7	37.749	13.9	1.379	2.60088	1.14e-52	up
AMBRA1	ENSG00000110497.14	6.94	4.09	0.641	1.55941	8.07e-17	up
AMD1P4	ENSG00000215124.2	0.07	0.93	-0.851	0.5544	2.17e-39	down
AMDHD1	ENSG00000139344.7	23.48	51.479	-1.1	0.466516	6.39e-15	down
AMDHD2	ENSG00000162066.14	16.52	8.74	0.847	1.79876	8.38e-32	up
AMICA1	ENSG00000160593.17	5.01	2.85	0.642	1.56049	3e-08	up
AMN	ENSG00000166126.10	9.84	21.844	-1.075	0.474671	1.73e-06	down
AMN1	ENSG00000151743.10	2.91	1.31	0.759	1.69232	1.53e-24	up
AMY2B	ENSG00000240038.6	5.47	11.175	-0.912	0.531448	0.00017	down
AMZ2	ENSG00000196704.11	26.51	16.825	0.626	1.54328	1.13e-31	up
ANAPC11	ENSG00000141552.17	192.35	76.061	1.327	2.5088	1.35e-65	up
ANAPC13	ENSG00000129055.12	37.909	24.18	0.628	1.54542	1.81e-24	up
ANG	ENSG00000214274.9	468.075	733.853	-0.648	0.638164	1.61e-05	down
ANGPT2	ENSG00000091879.13	1.29	0.28	0.839	1.78881	5.47e-27	up
ANGPTL1	ENSG00000116194.12	0.79	2.16	-0.82	0.566442	4.62e-06	down
ANGPTL6	ENSG00000130812.10	1.67	11.6	-2.238	0.21198	1.35e-96	down
ANK3	ENSG00000151150.20	1.01	3.435	-1.142	0.453131	6.39e-15	down
ANKH	ENSG00000154122.12	38.3	23.56	0.678	1.59992	8.03e-15	up
ANKRD10-IT1	ENSG00000229152.2	0.8	2.495	-0.957	0.515127	6.39e-11	down
ANKRD16	ENSG00000134461.15	3.43	1.82	0.652	1.57135	2.05e-25	up
ANKRD23	ENSG00000163126.14	0.65	1.51	-0.605	0.657471	0.000166	down
ANKRD24	ENSG00000089847.12	1.09	2.835	-0.876	0.544876	5.73e-22	down
ANKRD27	ENSG00000105186.14	3.64	1.81	0.724	1.65176	7.75e-21	up
ANKRD29	ENSG00000154065.16	3.48	0.61	1.476	2.78176	6.7e-29	up
ANKRD39	ENSG00000213337.8	14.36	6.27	1.079	2.11257	4.26e-64	up
ANKRD65	ENSG00000235098.8	1.51	0.44	0.802	1.74352	3.03e-15	up
ANKS1B	ENSG00000185046.18	0.82	0.16	0.65	1.56917	1.55e-22	up
ANLN	ENSG00000011426.10	2.26	0.175	1.472	2.77406	2.75e-40	up
ANO1	ENSG00000131620.17	9.16	18.57	-0.946	0.51907	2.97e-07	down
ANO10	ENSG00000160746.12	10.95	4.33	1.165	2.24233	1.2e-42	up
ANO6	ENSG00000177119.15	17.8	9.245	0.876	1.83528	7.39e-11	up
ANP32A	ENSG00000140350.15	69.589	34.83	0.978	1.96973	2e-39	up
ANP32B	ENSG00000136938.8	62.491	33.845	0.866	1.8226	2.97e-32	up
ANP32E	ENSG00000143401.14	13.59	7.595	0.763	1.69702	5.69e-24	up
ANXA10	ENSG00000109511.10	10.59	34.34	-1.608	0.328053	2.59e-18	down
ANXA11	ENSG00000122359.17	86.99	38.454	1.157	2.22993	3.81e-43	up
ANXA13	ENSG00000104537.16	7.52	2.45	1.304	2.46913	2.16e-08	up
ANXA2	ENSG00000182718.16	254.866	63.065	1.998	3.99446	1.96e-44	up
ANXA2P2	ENSG00000231991.4	4.42	0.755	1.627	3.0887	1.14e-37	up
ANXA2R	ENSG00000177721.4	1.33	0.415	0.72	1.64718	1.12e-32	up
ANXA3	ENSG00000138772.12	0.55	1.66	-0.779	0.582771	4.96e-06	down
ANXA4	ENSG00000196975.14	68.569	40.147	0.758	1.69114	2.72e-09	up
ANXA5	ENSG00000164111.14	100.67	53.761	0.893	1.85703	7.19e-08	up
ANXA7	ENSG00000138279.15	66.458	38.869	0.759	1.69232	9.13e-19	up
ANXA8	ENSG00000265190.6	0.12	0.73	-0.627	0.647521	4.29e-07	down
ANXA9	ENSG00000143412.9	19.58	10.07	0.895	1.85961	1.02e-18	up
AOC1	ENSG00000002726.19	0.15	0.96	-0.769	0.586824	1.34e-06	down
AOX1	ENSG00000138356.13	124.249	228.254	-0.872	0.546389	8.84e-11	down
AP000254.8	ENSG00000273271.1	2.57	4.965	-0.741	0.598324	4.99e-12	down
AP000275.65	ENSG00000265590.9	1.84	0.525	0.897	1.86219	8.92e-12	up
AP000347.4	ENSG00000234353.2	1.12	2.53	-0.735	0.600818	0.0281	down
AP000349.2	ENSG00000280178.1	1.28	0.03	1.146	2.21299	1.78e-25	up
AP000355.2	ENSG00000228923.1	0.63	2.28	-1.009	0.496891	1.62e-16	down
AP000442.1	ENSG00000255139.1	0.54	1.53	-0.716	0.608783	3.1e-25	down
AP000892.6	ENSG00000280143.1	0.98	2.375	-0.769	0.586824	8.6e-14	down
AP003068.23	ENSG00000254614.2	3.2	1.515	0.74	1.67018	4.3e-16	up
AP003068.9	ENSG00000254501.1	3.68	1.745	0.77	1.70527	1.28e-11	up
AP003391.1	ENSG00000281272.1	2.06	0	1.614	3.06099	0.00108	up
AP006216.5	ENSG00000236267.1	0.45	1.2	-0.601	0.659297	3.36e-05	down
AP006285.6	ENSG00000227306.1	0.47	2.525	-1.262	0.416966	4.77e-13	down
AP006285.7	ENSG00000231487.1	0.06	1.265	-1.095	0.468136	2.02e-45	down
AP006621.9	ENSG00000269915.1	0.12	0.79	-0.676	0.625898	2.58e-22	down
AP1B1	ENSG00000100280.16	23.321	14.36	0.663	1.58337	7.68e-17	up
AP1M2	ENSG00000129354.11	2.83	0.56	1.296	2.45547	4.23e-15	up
AP1S1	ENSG00000106367.13	45.54	17.135	1.36	2.56685	4.79e-61	up
AP2B1	ENSG00000006125.16	17.97	9.92	0.797	1.73748	3.79e-19	up
AP2M1	ENSG00000161203.13	127.406	74.884	0.759	1.69232	3.5e-32	up
AP2S1	ENSG00000042753.11	103.881	63.899	0.692	1.61552	2.48e-31	up
AP3B1	ENSG00000132842.13	16.49	6.325	1.256	2.38833	6.45e-72	up
AP3S1	ENSG00000177879.14	43.779	24.34	0.821	1.76663	3.21e-27	up
AP4M1	ENSG00000221838.9	6.04	3.13	0.769	1.70409	3.38e-29	up
AP5Z1	ENSG00000242802.6	16.05	9.715	0.67	1.59107	4.38e-33	up
APBB1	ENSG00000166313.18	5.79	3.01	0.76	1.69349	3.71e-20	up
APBB1IP	ENSG00000077420.15	6.79	12.455	-0.788	0.579146	3.43e-09	down
APCS	ENSG00000132703.3	769.724	1231.92	-0.678	0.625031	1.4e-09	down
APEH	ENSG00000164062.12	83.899	42.935	0.95	1.93187	6.45e-48	up
APEX1	ENSG00000100823.11	80.42	40.604	0.969	1.95748	2.87e-50	up
APEX2	ENSG00000169188.4	8.06	4.16	0.812	1.75564	5.23e-33	up
APH1A	ENSG00000117362.12	114.65	57.011	0.995	1.99308	4.02e-44	up
APH1B	ENSG00000138613.13	3.29	1.23	0.944	1.92385	7.91e-26	up
APIP	ENSG00000149089.12	18.439	8.705	1.002	2.00277	1.29e-36	up
APITD1	ENSG00000175279.21	8.79	5.065	0.691	1.6144	2.37e-17	up
APLN	ENSG00000171388.11	1.59	0.1	1.235	2.35381	3.06e-34	up
APLP2	ENSG00000084234.16	156.53	96.198	0.697	1.62113	1.5e-08	up
APOA1BP	ENSG00000163382.11	120.684	38.634	1.618	3.06949	9.18e-90	up
APOA2	ENSG00000158874.11	31278.9	10880.1	1.523	2.87388	0.000924	up
APOA4	ENSG00000110244.6	3.03	26.19	-2.754	0.148239	1.79e-07	down
APOA5	ENSG00000110243.11	97.267	211.834	-1.115	0.461691	5.78e-13	down
APOBEC3B	ENSG00000179750.15	2.34	0.22	1.453	2.73777	2.35e-29	up
APOC1	ENSG00000130208.9	13539.6	7828.93	0.79	1.72907	0.00421	up
APOC1P1	ENSG00000214855.9	75.232	120.642	-0.674	0.626767	0.000681	down
APOC2	ENSG00000234906.8	2260.61	475.779	2.246	4.74366	3.11e-13	up
APOE	ENSG00000130203.9	5880.4	2771.69	1.085	2.12138	8.27e-14	up
APOF	ENSG00000175336.9	17.701	113.668	-2.616	0.163119	2.62e-38	down
APOLD1	ENSG00000178878.12	4.3	1.215	1.259	2.3933	1.19e-25	up
APOM	ENSG00000204444.10	327.011	185.592	0.814	1.75808	0.0424	up
APOO	ENSG00000184831.13	15.89	7.82	0.937	1.91454	1.05e-36	up
APOPT1	ENSG00000256053.7	23.569	14.495	0.665	1.58557	7.44e-27	up
APRT	ENSG00000198931.10	124.62	76.119	0.704	1.62902	5.36e-28	up
AQP1	ENSG00000240583.10	18.79	10.371	0.799	1.73989	0.00655	up
AQP3	ENSG00000165272.14	24.599	60.915	-1.274	0.413512	4.29e-21	down
AQP7	ENSG00000165269.12	5.29	11.3	-0.968	0.511214	1.12e-22	down
AR	ENSG00000169083.15	5.68	9.619	-0.669	0.628942	9.45e-10	down
ARAP1-AS1	ENSG00000256007.1	9.18	4.15	0.983	1.97657	9.91e-11	up
ARF1	ENSG00000143761.13	269.025	132.775	1.013	2.0181	3.51e-42	up
ARF3	ENSG00000134287.9	30.759	14.79	1.008	2.01112	1.65e-30	up
ARF4	ENSG00000168374.10	98.55	61.795	0.665	1.58557	1.27e-11	up
ARF4-AS1	ENSG00000272146.5	1.11	0.39	0.602	1.51782	1.61e-24	up
ARF5	ENSG00000004059.10	111.793	65.249	0.768	1.70291	2.77e-40	up
ARF6	ENSG00000165527.6	21.029	13.625	0.591	1.50629	5.7e-14	up
ARFRP1	ENSG00000101246.19	26.23	15.38	0.733	1.66209	2.17e-38	up
ARG1	ENSG00000118520.13	193.93	310.704	-0.677	0.625465	3.98e-09	down
ARG2	ENSG00000081181.7	1.65	0.735	0.611	1.52732	4.11e-08	up
ARGLU1	ENSG00000134884.13	17.771	38.953	-1.09	0.469761	4.1e-06	down
ARHGAP10	ENSG00000071205.11	1.86	5.19	-1.114	0.462011	4.07e-22	down
ARHGAP11A	ENSG00000198826.10	1.21	0.23	0.845	1.79626	6.97e-28	up
ARHGAP18	ENSG00000146376.10	2.03	0.94	0.643	1.56157	6.33e-18	up
ARHGAP9	ENSG00000123329.17	3.15	5.344	-0.612	0.654289	0.000123	down
ARHGDIA	ENSG00000141522.11	141.64	85.709	0.718	1.6449	1.65e-24	up
ARHGDIB	ENSG00000111348.8	43.94	25.995	0.735	1.6644	2.26e-12	up
ARHGEF10L	ENSG00000074964.16	27.14	52.196	-0.919	0.528875	7.13e-11	down
ARHGEF18	ENSG00000104880.17	8.1	4.64	0.69	1.61328	9.8e-17	up
ARHGEF2	ENSG00000116584.17	8.1	4.18	0.813	1.75686	2.61e-16	up
ARHGEF26	ENSG00000114790.12	4.67	9.705	-0.917	0.529609	1.06e-15	down
ARHGEF3	ENSG00000163947.11	2.61	1.02	0.838	1.78757	1.24e-16	up
ARHGEF37	ENSG00000183111.11	1.47	0.645	0.586	1.50108	1.14e-08	up
ARHGEF39	ENSG00000137135.17	1.81	0.4	1.005	2.00694	1.83e-36	up
ARL1	ENSG00000120805.13	28.61	15.945	0.805	1.74715	8.93e-20	up
ARL15	ENSG00000185305.10	5.89	2.51	0.973	1.96292	3.07e-27	up
ARL17B	ENSG00000228696.8	3.27	1.475	0.787	1.72548	3.41e-33	up
ARL2	ENSG00000213465.7	24.729	8.94	1.372	2.58829	6.9e-39	up
ARL2BP	ENSG00000102931.7	17.39	9.055	0.871	1.82893	3.54e-22	up
ARL3	ENSG00000138175.8	3.55	1.83	0.685	1.6077	1.27e-32	up
ARL4A	ENSG00000122644.12	10.12	4.645	0.978	1.96973	4.78e-15	up
ARL6IP4	ENSG00000182196.13	205.913	127.777	0.684	1.60659	7.33e-44	up
ARL6IP5	ENSG00000144746.6	26.7	15.815	0.72	1.64718	3.31e-15	up
ARMC1	ENSG00000104442.9	11.57	5.47	0.958	1.94261	5.89e-37	up
ARMC12	ENSG00000157343.8	0.27	0.94	-0.611	0.654743	1.14e-14	down
ARMC6	ENSG00000105676.13	20.41	38.381	-0.879	0.543744	3.59e-06	down
ARMC7	ENSG00000125449.6	8.45	4.935	0.671	1.59218	1.46e-24	up
ARMC9	ENSG00000135931.17	1.25	0.49	0.595	1.51047	1.69e-14	up
ARMCX3	ENSG00000102401.19	4.78	8.94	-0.782	0.58156	2.86e-05	down
ARNTL	ENSG00000133794.17	4.66	8.865	-0.802	0.573554	1.62e-06	down
ARPC1A	ENSG00000241685.8	87.772	39.045	1.148	2.21606	8.56e-59	up
ARPC1B	ENSG00000130429.12	99.181	38.33	1.349	2.54735	1.13e-27	up
ARPC2	ENSG00000163466.15	79.898	43.995	0.846	1.79751	5.14e-25	up
ARPC3	ENSG00000111229.15	174.634	81.089	1.097	2.13909	8.44e-55	up
ARPC4	ENSG00000241553.12	58.74	30.944	0.903	1.86995	1.19e-34	up
ARPC5	ENSG00000162704.15	86.762	29.82	1.51	2.8481	3.85e-56	up
ARPIN	ENSG00000242498.7	3.46	1.77	0.687	1.60993	8.72e-25	up
ARPP19	ENSG00000128989.10	14.87	9.165	0.643	1.56157	9.02e-13	up
ARRDC2	ENSG00000105643.9	15.5	7.085	1.029	2.04061	1.11e-14	up
ARSA	ENSG00000100299.17	35.54	23.305	0.588	1.50316	1.94e-13	up
ARSE	ENSG00000157399.14	49.9	23	1.085	2.12138	9.66e-07	up
ARSEP1	ENSG00000224060.3	2.5	0.09	1.683	3.21095	1.24e-10	up
ARV1	ENSG00000173409.13	17.67	8.02	1.049	2.0691	3.26e-45	up
ARVCF	ENSG00000099889.13	4.9	8.765	-0.727	0.604159	1.15e-09	down
AS3MT	ENSG00000214435.7	27.41	14.4	0.883	1.84421	2.48e-10	up
ASB1	ENSG00000065802.11	8.31	4.805	0.681	1.60325	2.19e-15	up
ASF1A	ENSG00000111875.7	6.09	3.065	0.803	1.74473	6.56e-29	up
ASF1B	ENSG00000105011.8	3.27	0.28	1.738	3.33572	7.91e-48	up
ASMTL-AS1	ENSG00000236017.7	3.23	11.1	-1.516	0.349654	3.17e-06	down
ASNA1	ENSG00000198356.11	43.761	17.964	1.239	2.36035	1.73e-56	up
ASNSD1	ENSG00000138381.9	17.44	10.26	0.712	1.63807	8.04e-45	up
ASPA	ENSG00000108381.10	0.47	1.755	-0.906	0.533663	6.94e-23	down
ASPDH	ENSG00000204653.9	33.751	71.634	-1.064	0.478304	4.55e-11	down
ASPG	ENSG00000166183.15	7.77	75.475	-3.124	0.114705	8.33e-41	down
ASPH	ENSG00000198363.15	41.04	16.18	1.291	2.44698	4.24e-21	up
ASPHD1	ENSG00000174939.10	1.18	0.29	0.757	1.68997	1.74e-14	up
ASPM	ENSG00000066279.16	2.96	0.125	1.816	3.52104	8.72e-54	up
ASPSCR1	ENSG00000169696.15	44.789	27.54	0.682	1.60436	6.61e-18	up
ASS1	ENSG00000130707.17	432.482	808.581	-0.901	0.535515	2.84e-11	down
ATAD2	ENSG00000156802.12	6.91	1.855	1.47	2.77022	1.16e-38	up
ATAD3C	ENSG00000215915.9	0.44	1.83	-0.975	0.50874	3.29e-13	down
ATF3	ENSG00000162772.16	14.94	36.796	-1.246	0.421616	2.39e-11	down
ATF5	ENSG00000169136.8	145.946	767.753	-2.387	0.19118	6.51e-30	down
ATF6	ENSG00000118217.5	9.93	4.925	0.883	1.84421	3.55e-23	up
ATF6B	ENSG00000213676.10	32.719	17.135	0.895	1.85961	1.63e-21	up
ATG10	ENSG00000152348.15	3.56	1.865	0.671	1.59218	1.36e-38	up
ATG16L2	ENSG00000168010.10	5.85	12.385	-0.966	0.511923	1.12e-07	down
ATG2B	ENSG00000066739.11	2.46	4.29	-0.613	0.653836	1.85e-11	down
ATG3	ENSG00000144848.10	21.55	13.629	0.624	1.54114	3.02e-23	up
ATG4B	ENSG00000168397.16	20.201	32.77	-0.672	0.627636	0.0176	down
ATG7	ENSG00000197548.12	7.49	3.345	0.966	1.95342	1e-50	up
ATHL1	ENSG00000142102.15	9.89	26.485	-1.336	0.396117	0.00722	down
ATIC	ENSG00000138363.14	66.201	32.119	1.021	2.02933	1.34e-34	up
ATOH8	ENSG00000168874.12	4.42	18.95	-1.88	0.271684	2.47e-30	down
ATOX1	ENSG00000177556.11	347.29	114.178	1.596	3.02304	6.63e-63	up
ATP11C	ENSG00000101974.14	6.02	9.945	-0.641	0.641268	1.93e-11	down
ATP13A2	ENSG00000159363.17	6.21	3.18	0.786	1.72429	1.57e-26	up
ATP1A1	ENSG00000163399.15	136.342	51.872	1.377	2.59728	1.61e-31	up
ATP1B1	ENSG00000143153.12	97.951	37.295	1.37	2.58471	1.12e-29	up
ATP1B3	ENSG00000069849.10	21.14	8.2	1.267	2.40661	1.3e-18	up
ATP2A2	ENSG00000174437.16	50.07	32.329	0.616	1.53262	1.81e-05	up
ATP2C1	ENSG00000017260.19	18.95	10.48	0.797	1.73748	2.68e-13	up
ATP5B	ENSG00000110955.8	448.51	276.454	0.696	1.62001	1.32e-33	up
ATP5C1	ENSG00000165629.19	256.23	151.197	0.757	1.68997	7.81e-43	up
ATP5E	ENSG00000124172.9	77.471	33.549	1.184	2.27206	5.86e-58	up
ATP5F1	ENSG00000116459.10	161.422	101.535	0.664	1.58447	1.55e-21	up
ATP5G1	ENSG00000159199.13	239.967	89.216	1.417	2.6703	2.9e-65	up
ATP5G2	ENSG00000135390.17	428.751	189.499	1.174	2.25636	3.4e-74	up
ATP5H	ENSG00000167863.11	378.119	168.709	1.16	2.23457	5.68e-70	up
ATP5I	ENSG00000169020.9	509.627	264.55	0.943	1.92252	8.47e-47	up
ATP5J2	ENSG00000241468.7	584.111	238.425	1.289	2.44359	2.71e-73	up
ATP5J2-PTCD1	ENSG00000248919.7	3.96	1.075	1.257	2.38998	3.69e-31	up
ATP5L	ENSG00000167283.7	304.183	126.381	1.261	2.39662	4.57e-59	up
ATP5O	ENSG00000241837.6	175.386	103.006	0.762	1.69584	4.23e-34	up
ATP5S	ENSG00000125375.14	6.5	3.88	0.62	1.53688	9.94e-22	up
ATP6AP1	ENSG00000071553.16	65.639	24.015	1.414	2.66475	1.58e-72	up
ATP6AP2	ENSG00000182220.13	48.24	26.634	0.833	1.78139	1.32e-31	up
ATP6V0B	ENSG00000117410.13	142.339	68.669	1.041	2.05765	8.52e-40	up
ATP6V0C	ENSG00000185883.10	129.193	79.159	0.7	1.6245	6.01e-28	up
ATP6V0D1	ENSG00000159720.11	52.428	31.37	0.723	1.65061	9.4e-22	up
ATP6V0E1	ENSG00000113732.8	207.691	99.105	1.06	2.08493	2.92e-53	up
ATP6V1A	ENSG00000114573.9	14.01	8.285	0.693	1.61664	9.55e-17	up
ATP6V1C1	ENSG00000155097.11	16.8	6.985	1.157	2.22993	5.23e-30	up
ATP6V1C2	ENSG00000143882.9	0.48	1.24	-0.598	0.660669	1.25e-09	down
ATP6V1D	ENSG00000100554.11	38.409	18.475	1.017	2.02371	3.53e-39	up
ATP6V1E1	ENSG00000131100.12	67.568	28.939	1.196	2.29104	3.07e-53	up
ATP6V1F	ENSG00000128524.4	102.047	36.464	1.46	2.75108	5.33e-67	up
ATP6V1G1	ENSG00000136888.6	77.439	42.724	0.843	1.79378	1.57e-22	up
ATP6V1H	ENSG00000047249.16	23.62	11.17	1.016	2.0223	1.12e-44	up
ATP8B1	ENSG00000081923.10	5.73	2.6	0.903	1.86995	2.92e-17	up
ATP9A	ENSG00000054793.13	5.07	2.635	0.74	1.67018	9.91e-13	up
ATPIF1	ENSG00000130770.17	255.184	148.729	0.775	1.71119	1.74e-22	up
ATRAID	ENSG00000138085.16	74.109	34.835	1.068	2.09652	2.28e-55	up
ATRIP	ENSG00000164053.17	3.29	1.615	0.714	1.64035	7.16e-57	up
ATRN	ENSG00000088812.17	27.481	10.28	1.336	2.5245	3.1e-24	up
ATXN10	ENSG00000130638.15	62.691	32.965	0.907	1.87514	2.29e-27	up
AURKA	ENSG00000087586.17	7.35	0.99	2.069	4.19596	2.38e-56	up
AURKB	ENSG00000178999.12	5.25	0.53	2.03	4.08405	3.98e-50	up
AUTS2	ENSG00000158321.15	3.86	9.375	-1.094	0.468461	2.28e-16	down
AVIL	ENSG00000135407.10	1.28	2.74	-0.714	0.609628	0.00316	down
AVL9	ENSG00000105778.17	7.67	4.08	0.771	1.70645	4.6e-34	up
AVPR1A	ENSG00000166148.3	0.47	5.405	-2.123	0.229569	1.46e-24	down
AXIN1	ENSG00000103126.14	6.7	4.035	0.613	1.52944	2.68e-12	up
AZGP1	ENSG00000160862.12	569.518	1221.81	-1.1	0.466516	5.97e-16	down
AZGP1P1	ENSG00000214313.8	6.43	19.275	-1.448	0.366529	8.77e-28	down
AZGP1P2	ENSG00000214252.4	0.26	1.2	-0.804	0.572759	6.81e-21	down
AZIN1	ENSG00000155096.13	30.651	16.404	0.863	1.81882	4.69e-12	up
AZIN1-AS1	ENSG00000253320.5	3.38	1.6	0.752	1.68413	3.43e-20	up
B2M	ENSG00000166710.17	4405.84	2506.57	0.813	1.75686	4.34e-10	up
B3GAT1	ENSG00000109956.12	0.11	1.63	-1.245	0.421908	5.52e-11	down
B3GAT3	ENSG00000149541.9	31.07	16.785	0.851	1.80375	6.53e-31	up
B3GNT3	ENSG00000179913.10	2.33	0.495	1.155	2.22684	1.36e-10	up
B3GNT5	ENSG00000176597.11	2.3	0.45	1.186	2.27521	1.39e-19	up
B3GNTL1	ENSG00000175711.8	4.3	1.72	0.962	1.94801	1.75e-34	up
B4GALNT1	ENSG00000135454.13	1.13	0.2	0.828	1.77522	1.01e-21	up
B4GALT3	ENSG00000158850.14	20.51	10.525	0.9	1.86607	7.69e-31	up
B4GALT7	ENSG00000027847.13	19.39	11.145	0.747	1.6783	1.81e-37	up
B4GAT1	ENSG00000174684.6	16.42	7.725	0.998	1.99723	4.53e-34	up
B9D1	ENSG00000108641.14	10.26	3.88	1.206	2.30697	3.33e-37	up
BABAM1	ENSG00000105393.15	51.46	27.455	0.883	1.84421	3.3e-56	up
BAG2	ENSG00000112208.11	2.72	1.345	0.666	1.58667	2.01e-22	up
BAG6	ENSG00000204463.12	179.805	88.398	1.016	2.0223	1.81e-55	up
BAIAP2-AS1	ENSG00000226137.5	3.95	2.025	0.71	1.6358	3.64e-23	up
BAIAP2L1	ENSG00000006453.13	18.661	11.315	0.675	1.5966	1.77e-06	up
BAIAP2L2	ENSG00000128298.16	2.56	1.05	0.796	1.73628	2.64e-16	up
BAK1	ENSG00000030110.12	8.43	3.8	0.974	1.96428	3.31e-26	up
BAMBI	ENSG00000095739.10	13.81	6.22	1.036	2.05053	1.44e-05	up
BANF1	ENSG00000175334.7	152.165	69.61	1.117	2.16895	1.06e-68	up
BASP1	ENSG00000176788.8	1.82	3.315	-0.614	0.653383	0.00574	down
BATF	ENSG00000156127.6	2.33	0.97	0.757	1.68997	9.53e-11	up
BAX	ENSG00000087088.19	78.71	24.245	1.659	3.15798	1.38e-59	up
BAZ1B	ENSG00000009954.10	10.38	6.075	0.686	1.60882	3.06e-14	up
BBC3	ENSG00000105327.15	6.46	2.765	0.987	1.98206	2.39e-31	up
BBOX1	ENSG00000129151.8	2.69	11.375	-1.746	0.298127	1.48e-11	down
BBS7	ENSG00000138686.9	2.08	0.885	0.708	1.63354	1.07e-18	up
BCAM	ENSG00000187244.10	57.46	21.915	1.351	2.55089	2.5e-22	up
BCAP29	ENSG00000075790.10	19.39	9.25	0.992	1.98894	7.5e-36	up
BCAP31	ENSG00000185825.15	202.657	70.416	1.512	2.85205	1.98e-72	up
BCAS2	ENSG00000116752.5	22.409	14.405	0.604	1.51992	4.89e-14	up
BCAS3	ENSG00000141376.20	8.26	4.425	0.771	1.70645	2.68e-30	up
BCAS4	ENSG00000124243.17	1.85	0.41	1.015	2.0209	2e-31	up
BCAT2	ENSG00000105552.14	17.859	9.825	0.801	1.74231	8.18e-20	up
BCCIP	ENSG00000107949.16	34.7	20.52	0.73	1.65864	3.97e-31	up
BCHE	ENSG00000114200.9	17.321	38.95	-1.125	0.458502	8.65e-13	down
BCKDHB	ENSG00000083123.14	11.42	20.056	-0.762	0.589678	3.33e-17	down
BCL2L1	ENSG00000171552.12	48.08	30.03	0.661	1.58118	8.18e-13	up
BCL2L12	ENSG00000126453.9	19.401	8.03	1.176	2.25949	9.33e-50	up
BCL3	ENSG00000069399.12	31.12	75.011	-1.243	0.422493	2.34e-15	down
BCL6	ENSG00000113916.17	10.78	24.681	-1.124	0.45882	5.88e-13	down
BCL6B	ENSG00000161940.10	2.96	1.1	0.915	1.88557	2.97e-27	up
BCL7C	ENSG00000099385.11	15.59	7.545	0.957	1.94127	1.76e-50	up
BCL9	ENSG00000116128.9	3.08	1.385	0.775	1.71119	2.72e-19	up
BCO2	ENSG00000197580.11	2.42	31.444	-3.246	0.105404	8.54e-76	down
BCR	ENSG00000186716.19	15.71	9.6	0.657	1.5768	4.91e-17	up
BDH2	ENSG00000164039.14	21.96	41.789	-0.898	0.53663	4.31e-18	down
BDKRB2	ENSG00000168398.6	0.82	0.14	0.675	1.5966	8.62e-15	up
BECN1	ENSG00000126581.12	30.541	16.77	0.828	1.77522	2.19e-29	up
BEX2	ENSG00000133134.11	2.48	0.685	1.046	2.0648	1.26e-11	up
BFAR	ENSG00000103429.10	17.4	10.67	0.657	1.5768	4e-22	up
BGN	ENSG00000182492.15	56.79	133.176	-1.215	0.430773	1.42e-13	down
BHLHE40	ENSG00000134107.4	34.53	60.124	-0.783	0.581157	3.82e-10	down
BHMT	ENSG00000145692.14	58.582	197.176	-1.734	0.300617	1.51e-11	down
BICC1	ENSG00000122870.11	1.59	0.72	0.591	1.50629	0.000132	up
BID	ENSG00000015475.18	37.139	18.385	0.976	1.967	6.22e-25	up
BIN1	ENSG00000136717.14	26.55	13.474	0.929	1.90396	7.15e-24	up
BIRC3	ENSG00000023445.13	7.43	3.654	0.857	1.81127	5.61e-06	up
BIRC5	ENSG00000089685.14	6.81	0.505	2.376	5.19096	1.57e-54	up
BLM	ENSG00000197299.10	1.31	0.25	0.886	1.84805	2.63e-35	up
BLMH	ENSG00000108578.14	8.76	5.175	0.66	1.58008	8.12e-08	up
BLOC1S1	ENSG00000135441.7	213.441	94.87	1.161	2.23612	2.56e-73	up
BLOC1S3	ENSG00000189114.6	5.49	2.445	0.914	1.88426	2.18e-46	up
BLOC1S4	ENSG00000186222.4	6.91	4.065	0.643	1.56157	2.5e-33	up
BLOC1S5	ENSG00000188428.16	5.41	3.22	0.603	1.51887	3.84e-20	up
BLVRA	ENSG00000106605.10	19.46	3.145	2.303	4.93483	3.46e-46	up
BLVRB	ENSG00000090013.9	196.066	120.046	0.703	1.62789	3.84e-16	up
BLZF1	ENSG00000117475.13	6.58	3.22	0.845	1.79626	7.01e-26	up
BMF	ENSG00000104081.13	2.26	0.95	0.741	1.67133	8.28e-17	up
BMI1	ENSG00000168283.13	16.549	9.585	0.729	1.65749	1.68e-11	up
BMP10	ENSG00000163217.1	0	0.545	-0.628	0.647073	2.93e-60	down
BMPER	ENSG00000164619.8	0.06	1.515	-1.246	0.421616	1.97e-87	down
BMS1P1	ENSG00000204177.10	0.48	1.23	-0.591	0.663883	2.39e-12	down
BMS1P8	ENSG00000260518.1	1.92	0.11	1.395	2.62989	1.45e-28	up
BNIP1	ENSG00000113734.17	7.53	4.55	0.62	1.53688	3.1e-30	up
BOD1	ENSG00000145919.10	22.611	12.85	0.77	1.70527	1.77e-32	up
BOLA1	ENSG00000178096.8	26.79	11.355	1.169	2.24856	3.78e-58	up
BOLA2	ENSG00000183336.7	10.8	2.74	1.658	3.15579	3.31e-53	up
BOLA2B	ENSG00000169627.7	84.67	20.26	2.011	4.03062	1.17e-74	up
BOLA3	ENSG00000163170.11	36.339	13.22	1.393	2.62624	4.46e-65	up
BOP1	ENSG00000261236.5	28.041	9.04	1.532	2.89186	7.46e-50	up
bP-21264C1.2	ENSG00000278932.3	3.33	1.18	0.99	1.98618	3.9e-24	up
BPGM	ENSG00000172331.11	8.15	3.535	1.013	2.0181	3.91e-40	up
BPNT1	ENSG00000162813.17	13.67	6.01	1.065	2.09217	1.24e-31	up
BRAT1	ENSG00000106009.15	19	9.79	0.89	1.85318	1.15e-45	up
BRCC3	ENSG00000185515.14	5.38	3.17	0.614	1.5305	2.09e-14	up
BRD7	ENSG00000166164.15	26.58	12.965	0.982	1.9752	1.46e-41	up
BRE	ENSG00000158019.20	17.55	9.93	0.763	1.69702	2.87e-27	up
BRF2	ENSG00000104221.12	4.84	2.705	0.656	1.57571	1.94e-24	up
BRI3	ENSG00000164713.9	201.02	115.944	0.789	1.72788	3.42e-27	up
BRIX1	ENSG00000113460.12	13	5.58	1.089	2.12727	2.97e-39	up
BRK1	ENSG00000254999.3	83.841	48.64	0.773	1.70882	4e-42	up
BRMS1	ENSG00000174744.13	30.751	11.85	1.305	2.47084	3.54e-69	up
BROX	ENSG00000162819.11	10.95	4.735	1.059	2.08349	1.51e-45	up
BRPF3	ENSG00000096070.19	9.65	6.07	0.591	1.50629	7.81e-09	up
BSCL2	ENSG00000168000.14	43.459	27.426	0.645	1.56374	6.03e-12	up
BSG	ENSG00000172270.18	301.329	101.335	1.563	2.95468	1.2e-64	up
BTBD19	ENSG00000222009.8	1.16	2.285	-0.605	0.657471	3.27e-17	down
BTD	ENSG00000169814.12	29.811	17.434	0.741	1.67133	8.29e-14	up
BTF3	ENSG00000145741.15	338.66	168.376	1.004	2.00555	8.92e-46	up
BTG3	ENSG00000154640.14	8.55	3.095	1.222	2.3327	8.12e-29	up
BTN2A2	ENSG00000124508.16	3.87	1.78	0.809	1.752	1.53e-19	up
BTN3A2	ENSG00000186470.13	10.59	6.695	0.591	1.50629	5.71e-07	up
BUB1	ENSG00000169679.14	1.72	0.11	1.293	2.45037	3.44e-40	up
BUB1B	ENSG00000156970.12	1.6	0.16	1.164	2.24078	1.37e-34	up
BUB3	ENSG00000154473.17	25.95	13.865	0.858	1.81252	3.02e-32	up
BUD13	ENSG00000137656.11	6.86	4.215	0.592	1.50733	5.24e-37	up
BUD31	ENSG00000106245.9	64.382	29.16	1.116	2.16745	6.44e-52	up
BX842568.1	ENSG00000235510.1	0.4	2.485	-1.316	0.401647	3.16e-30	down
BX842568.2	ENSG00000223723.1	0.51	1.35	-0.638	0.642603	2.85e-22	down
BYSL	ENSG00000112578.9	12.53	4.635	1.264	2.40161	2.49e-42	up
BZRAP1	ENSG00000005379.15	1.99	4.505	-0.88	0.543367	4.22e-08	down
BZW2	ENSG00000136261.14	15.3	6.63	1.095	2.13613	3.77e-34	up
C10orf11	ENSG00000148655.14	25.321	12.655	0.947	1.92786	3.55e-28	up
C10orf35	ENSG00000171224.8	3.84	1.375	1.027	2.03778	1.8e-18	up
C10orf54	ENSG00000107738.19	9.03	4.845	0.779	1.71594	1.28e-09	up
C11orf31	ENSG00000211450.9	104.828	68.36	0.61	1.52626	4.63e-30	up
C11orf49	ENSG00000149179.13	5.18	2.84	0.686	1.60882	8.86e-16	up
C11orf58	ENSG00000110696.9	68.602	36.694	0.885	1.84676	8.65e-15	up
C11orf68	ENSG00000175573.6	19.601	10.505	0.84	1.79005	3.24e-48	up
C11orf73	ENSG00000149196.15	22	13.065	0.71	1.6358	1.04e-30	up
C11orf74	ENSG00000166352.15	11.84	5.835	0.91	1.87905	1.53e-41	up
C11orf80	ENSG00000173715.15	3.2	1.535	0.728	1.65634	5.64e-18	up
C11orf84	ENSG00000168005.8	3.95	1.645	0.904	1.87125	3.41e-22	up
C11orf96	ENSG00000187479.5	6.79	26.472	-1.818	0.283614	1.04e-24	down
C11orf98	ENSG00000278615.4	63.592	30.65	1.029	2.04061	1.59e-48	up
C12orf10	ENSG00000139637.13	34.329	16.75	0.993	1.99032	2.17e-61	up
C12orf45	ENSG00000151131.9	19.5	8.885	1.052	2.0734	3.14e-58	up
C12orf49	ENSG00000111412.5	5.93	3.295	0.69	1.61328	2.69e-13	up
C12orf57	ENSG00000111678.10	162.398	82.349	0.971	1.9602	4.33e-37	up
C12orf73	ENSG00000204954.9	7.32	2.955	1.073	2.1038	9.38e-59	up
C12orf75	ENSG00000235162.8	6.37	1.335	1.658	3.15579	2.87e-18	up
C14orf105	ENSG00000100557.9	5.67	19.307	-1.606	0.328508	5.36e-20	down
C14orf119	ENSG00000179933.5	23.75	13.145	0.807	1.74957	5.04e-27	up
C14orf142	ENSG00000170270.4	8.76	4.725	0.77	1.70527	1.63e-33	up
C14orf166	ENSG00000087302.8	107.94	52.815	1.017	2.02371	2.38e-65	up
C14orf180	ENSG00000184601.10	0.01	1.21	-1.13	0.456916	2.1e-53	down
C14orf2	ENSG00000156411.9	132.128	76.582	0.779	1.71594	1.87e-38	up
C15orf39	ENSG00000167173.18	4.46	1.5	1.127	2.18404	5e-32	up
C15orf40	ENSG00000169609.13	15.5	7.065	1.033	2.04627	4.08e-49	up
C15orf41	ENSG00000186073.11	3.29	1.425	0.823	1.76908	3.41e-31	up
C15orf48	ENSG00000166920.10	3.02	0.55	1.375	2.59368	7.15e-16	up
C16orf13	ENSG00000130731.15	55.819	35.275	0.647	1.56591	3.28e-29	up
C16orf59	ENSG00000162062.14	2.19	0.37	1.219	2.32785	1.35e-39	up
C16orf91	ENSG00000174109.4	10.95	5.985	0.775	1.71119	1.4e-35	up
C17orf49	ENSG00000258315.5	55.241	23.97	1.171	2.25168	1.71e-42	up
C17orf53	ENSG00000125319.14	0.94	0.235	0.652	1.57135	7.47e-33	up
C17orf58	ENSG00000186665.8	10.87	4.22	1.185	2.27363	4.39e-59	up
C17orf75	ENSG00000108666.9	7.84	4.65	0.646	1.56482	2.05e-27	up
C17orf89	ENSG00000224877.3	74.47	35.49	1.048	2.06766	1.48e-45	up
C18orf21	ENSG00000141428.16	13.23	6.29	0.965	1.95206	1.51e-59	up
C18orf32	ENSG00000177576.10	48.519	31.43	0.611	1.52732	1.52e-18	up
C19orf24	ENSG00000228300.13	80.242	50.049	0.67	1.59107	4.01e-30	up
C19orf25	ENSG00000119559.15	17.43	9.955	0.75	1.68179	6.36e-28	up
C19orf47	ENSG00000160392.13	6.11	3.66	0.61	1.52626	1.02e-28	up
C19orf48	ENSG00000167747.13	26.67	11.515	1.145	2.21146	7.86e-38	up
C19orf53	ENSG00000104979.8	130.861	56.883	1.188	2.27837	5.48e-67	up
C19orf66	ENSG00000130813.17	42.679	100.513	-1.217	0.430176	3.13e-30	down
C19orf68	ENSG00000185453.12	2.16	1.01	0.653	1.57243	2.45e-41	up
C19orf70	ENSG00000174917.8	67.648	35.255	0.921	1.89343	1.24e-45	up
C1GALT1C1	ENSG00000171155.7	15.81	9.03	0.745	1.67597	4.77e-19	up
C1orf106	ENSG00000163362.10	1.81	0.26	1.157	2.22993	1.6e-19	up
C1orf112	ENSG00000000460.16	2.73	1.04	0.871	1.82893	7.2e-27	up
C1orf168	ENSG00000187889.12	3.31	11.729	-1.562	0.338681	6.25e-32	down
C1orf198	ENSG00000119280.16	12.46	4.765	1.223	2.33432	7.64e-27	up
C1orf210	ENSG00000253313.5	2.73	1.34	0.673	1.59438	1.49e-06	up
C1orf228	ENSG00000198520.10	1.79	6.188	-1.365	0.388234	4.05e-27	down
C1orf27	ENSG00000157181.14	10.77	6.555	0.64	1.55833	1.15e-19	up
C1orf35	ENSG00000143793.12	12.7	5.775	1.016	2.0223	1.91e-48	up
C1orf43	ENSG00000143612.18	182.214	81.021	1.159	2.23303	4.33e-62	up
C1orf53	ENSG00000203724.10	11.79	6.415	0.787	1.72548	1.08e-16	up
C1orf54	ENSG00000118292.8	7.23	2.655	1.171	2.25168	3.55e-24	up
C1orf56	ENSG00000143443.9	7.46	3.54	0.898	1.86348	3.17e-33	up
C1QA	ENSG00000173372.16	81.492	39.245	1.035	2.04911	1.34e-09	up
C1QC	ENSG00000159189.11	53.899	29.121	0.866	1.8226	2.4e-07	up
C1QL1	ENSG00000131094.3	1.16	0.24	0.801	1.74231	5.36e-18	up
C1QTNF1	ENSG00000173918.14	4.54	17.865	-1.768	0.293615	5.91e-25	down
C1QTNF5	ENSG00000223953.4	11.43	5.08	1.032	2.04486	2e-19	up
C1R	ENSG00000159403.15	414.692	877.009	-1.079	0.473357	1.34e-22	down
C1RL	ENSG00000139178.10	42.89	77.168	-0.833	0.561361	1.27e-25	down
C1RL-AS1	ENSG00000205885.7	1.81	5.113	-1.121	0.459775	6.51e-12	down
C2	ENSG00000166278.14	433.412	278.377	0.637	1.55509	8.07e-08	up
C2-AS1	ENSG00000281756.1	0.26	0.975	-0.648	0.638164	3.33e-21	down
C20orf196	ENSG00000171984.14	2.65	1.065	0.822	1.76786	4.06e-39	up
C20orf24	ENSG00000101084.16	116.121	62.064	0.893	1.85703	8.32e-28	up
C20orf27	ENSG00000101220.17	22.11	9.443	1.146	2.21299	4.31e-49	up
C22orf29	ENSG00000215012.8	3.02	1.655	0.598	1.51362	3.2e-22	up
C2orf54	ENSG00000172478.17	6.44	2.305	1.171	2.25168	4.81e-06	up
C2orf68	ENSG00000168887.10	16.9	10.28	0.666	1.58667	8.96e-30	up
C2orf76	ENSG00000186132.14	7.06	3.265	0.918	1.88949	4.67e-52	up
C3P1	ENSG00000167798.16	11.36	51.089	-2.075	0.237336	5.67e-42	down
C4A-AS1	ENSG00000233627.2	2.72	10.738	-1.658	0.316878	2.36e-24	down
C4B-AS1	ENSG00000229776.1	2.72	10.738	-1.658	0.316878	2.36e-24	down
C4orf27	ENSG00000056050.6	12.32	7.645	0.624	1.54114	6.98e-31	up
C4orf48	ENSG00000243449.6	2.56	1.025	0.814	1.75808	6.07e-11	up
C5AR1	ENSG00000197405.7	2.24	5.2	-0.936	0.52268	7.21e-12	down
C5orf15	ENSG00000113583.7	26.11	16.815	0.606	1.52203	1.28e-12	up
C5orf22	ENSG00000082213.17	6.23	3.62	0.646	1.56482	1.81e-20	up
C5orf28	ENSG00000151881.14	3.78	1.845	0.749	1.68063	4.27e-22	up
C5orf46	ENSG00000178776.4	0.59	0.05	0.599	1.51467	3.34e-14	up
C6	ENSG00000039537.13	47.422	120.137	-1.323	0.399703	5.41e-20	down
C6orf1	ENSG00000186577.11	20.87	9.29	1.088	2.12579	3.18e-43	up
C6orf106	ENSG00000196821.9	48.15	28.345	0.744	1.67481	7.7e-24	up
C6orf136	ENSG00000204564.11	19.91	11.135	0.785	1.72309	9.94e-32	up
C6orf226	ENSG00000221821.3	10.8	5.785	0.798	1.73869	2.91e-31	up
C6orf47	ENSG00000204439.3	10.63	4.24	1.15	2.21914	4.29e-35	up
C6orf48	ENSG00000204387.12	78.378	31.529	1.287	2.4402	4.33e-40	up
C6orf62	ENSG00000112308.12	40.33	21.42	0.882	1.84293	8.04e-21	up
C6orf89	ENSG00000198663.16	20.281	9.085	1.077	2.10964	1.24e-38	up
C7	ENSG00000112936.18	5.88	49.485	-2.875	0.136313	7.22e-31	down
C7orf49	ENSG00000122783.16	24.591	14.795	0.696	1.62001	3.59e-22	up
C7orf50	ENSG00000146540.14	47.619	20.535	1.175	2.25793	3.79e-50	up
C7orf73	ENSG00000243317.7	20.91	11.255	0.838	1.78757	3.83e-45	up
C8A	ENSG00000157131.10	73.338	173.446	-1.231	0.426022	4.02e-19	down
C8B	ENSG00000021852.12	138.044	236.598	-0.773	0.585199	1.89e-10	down
C8orf33	ENSG00000182307.12	18.379	7.305	1.223	2.33432	4.89e-48	up
C8orf4	ENSG00000176907.4	12.81	58.63	-2.11	0.231647	1.62e-36	down
C8orf46	ENSG00000169085.11	1.62	5.51	-1.313	0.402483	2.86e-14	down
C8orf59	ENSG00000176731.11	87.069	34.17	1.324	2.50359	3.1e-61	up
C8orf76	ENSG00000189376.11	19.81	8.225	1.174	2.25636	8.54e-53	up
C9	ENSG00000113600.10	23.051	263.854	-3.461	0.0908103	3.8e-35	down
C9orf16	ENSG00000171159.4	50.801	23.865	1.059	2.08349	2.63e-38	up
C9orf69	ENSG00000238227.7	12.59	7.205	0.728	1.65634	5.11e-26	up
CA12	ENSG00000074410.13	0.75	0.11	0.657	1.5768	6.52e-13	up
CA2	ENSG00000104267.9	27.49	45.025	-0.692	0.618995	9.53e-11	down
CABYR	ENSG00000154040.20	1.35	0.395	0.752	1.68413	2.69e-13	up
CACNA1H	ENSG00000196557.10	1.51	5.3	-1.328	0.39832	0.0027	down
CACNB2	ENSG00000165995.18	0.74	2.575	-1.039	0.486665	1.27e-15	down
CACYBP	ENSG00000116161.17	43.419	15.51	1.428	2.69073	6.64e-39	up
CADM1	ENSG00000182985.16	40.07	14.41	1.414	2.66475	1.01e-20	up
CADPS2	ENSG00000081803.15	6.97	4.3	0.589	1.5042	7.88e-07	up
CALCRL	ENSG00000064989.12	3.28	1.37	0.853	1.80625	5.59e-14	up
CALM2	ENSG00000143933.16	225.705	146.407	0.621	1.53794	4.69e-19	up
CALM3	ENSG00000160014.16	104.213	50.399	1.033	2.04627	1.35e-34	up
CALML4	ENSG00000129007.14	12.36	7.36	0.676	1.5977	5.54e-12	up
CALML6	ENSG00000169885.9	0.24	0.875	-0.597	0.661127	1.09e-12	down
CALR	ENSG00000179218.13	813.782	337.302	1.268	2.40827	2.5e-47	up
CALU	ENSG00000128595.16	27.1	14.565	0.852	1.805	3.1e-15	up
CAMK2B	ENSG00000058404.19	0.24	2.31	-1.416	0.37475	1.36e-26	down
CAMK2N2	ENSG00000163888.3	0.89	0.23	0.62	1.53688	1.51e-16	up
CAMLG	ENSG00000164615.4	21.84	11.03	0.925	1.89868	2.57e-54	up
CAMTA2	ENSG00000108509.20	11.32	18.434	-0.658	0.633756	1.2e-09	down
CANT1	ENSG00000171302.16	14.81	6.46	1.084	2.11991	2.58e-39	up
CANX	ENSG00000127022.14	179.83	85.843	1.058	2.08204	6.23e-29	up
CAP1	ENSG00000131236.16	61.201	36.185	0.742	1.67249	2.02e-16	up
CAP2	ENSG00000112186.11	8.86	1.345	2.072	4.20469	3.05e-52	up
CAPG	ENSG00000042493.15	26.6	3.725	2.546	5.84013	7.53e-36	up
CAPN2	ENSG00000162909.17	26.33	11.385	1.142	2.20687	1.95e-25	up
CAPN3	ENSG00000092529.22	3.25	13.15	-1.735	0.300409	2.72e-26	down
CAPNS1	ENSG00000126247.10	328.51	144.006	1.184	2.27206	3.25e-61	up
CAPRIN1	ENSG00000135387.19	35.17	17.019	1.005	2.00694	9.85e-33	up
CAPRIN2	ENSG00000110888.17	3.44	6.249	-0.707	0.612593	0.000145	down
CAPZA2	ENSG00000198898.12	30.6	17.65	0.761	1.69466	3.73e-06	up
CAPZB	ENSG00000077549.17	115.207	61.991	0.883	1.84421	5.03e-36	up
CARD16	ENSG00000204397.7	10.65	5.78	0.781	1.71832	7.2e-11	up
CARM1	ENSG00000142453.11	13.12	8.305	0.602	1.51782	1.65e-07	up
CASC5	ENSG00000137812.19	3.48	1.025	1.146	2.21299	7.01e-22	up
CASK	ENSG00000147044.20	8.9	3.435	1.159	2.23303	1.41e-26	up
CASP8	ENSG00000064012.21	7.67	4.69	0.608	1.52414	7.44e-11	up
CAV1	ENSG00000105974.11	11.49	4.81	1.104	2.1495	7.21e-21	up
CBFA2T3	ENSG00000129993.14	0.57	2.535	-1.171	0.444113	1.29e-39	down
CBR1	ENSG00000159228.12	181.056	75.123	1.258	2.39164	1.46e-21	up
CBR3	ENSG00000159231.5	1.11	0.275	0.727	1.65519	5.89e-21	up
CBR4	ENSG00000145439.11	7.91	12.475	-0.597	0.661127	2.93e-12	down
CBS	ENSG00000274276.4	4.02	13.905	-1.57	0.336808	8.68e-05	down
CBWD1	ENSG00000172785.18	16.42	9.96	0.669	1.58997	3.51e-22	up
CBX1	ENSG00000108468.14	14.33	5.675	1.2	2.2974	2.02e-35	up
CBX2	ENSG00000173894.10	1.15	0.17	0.878	1.83783	6.99e-32	up
CBX3	ENSG00000122565.18	53.928	27.655	0.939	1.9172	1.19e-33	up
CBX4	ENSG00000141582.14	12.63	6.72	0.82	1.76541	1.33e-22	up
CBX8	ENSG00000141570.10	4.54	1.57	1.108	2.15547	1.07e-43	up
CCBE1	ENSG00000183287.13	0.06	1.185	-1.044	0.484981	3.49e-54	down
CCDC101	ENSG00000176476.8	18	11.61	0.591	1.50629	1.21e-26	up
CCDC102B	ENSG00000150636.15	1.34	0.54	0.604	1.51992	1.04e-15	up
CCDC107	ENSG00000159884.11	40.179	15.745	1.298	2.45888	1.88e-61	up
CCDC112	ENSG00000164221.12	1.15	0.39	0.629	1.54649	5.46e-19	up
CCDC12	ENSG00000160799.11	36.569	21.155	0.762	1.69584	3.45e-43	up
CCDC124	ENSG00000007080.10	61.922	30.955	0.978	1.96973	1.23e-48	up
CCDC134	ENSG00000100147.13	1.87	0.885	0.606	1.52203	2e-27	up
CCDC137	ENSG00000185298.12	9.64	5.785	0.649	1.56808	3.69e-28	up
CCDC167	ENSG00000198937.8	49.179	20.844	1.2	2.2974	8.38e-48	up
CCDC17	ENSG00000159588.14	0.36	1.305	-0.761	0.590087	5.56e-20	down
CCDC22	ENSG00000101997.12	9.36	4.86	0.822	1.76786	4.66e-41	up
CCDC23	ENSG00000177868.11	14.23	7.635	0.819	1.76418	1.32e-24	up
CCDC28B	ENSG00000160050.14	3.8	1.31	1.055	2.07772	2.88e-26	up
CCDC3	ENSG00000151468.10	3.37	6.095	-0.699	0.615999	4.66e-09	down
CCDC34	ENSG00000109881.16	5.74	1.22	1.602	3.03564	1.03e-51	up
CCDC43	ENSG00000180329.13	4.76	2.715	0.633	1.55079	2.37e-24	up
CCDC47	ENSG00000108588.13	47.491	24.929	0.903	1.86995	6.8e-22	up
CCDC51	ENSG00000164051.13	10.1	5.24	0.831	1.77892	3.37e-35	up
CCDC53	ENSG00000120860.10	22.45	13.71	0.673	1.59438	4.51e-20	up
CCDC58	ENSG00000160124.9	28.61	18.015	0.639	1.55725	4.11e-33	up
CCDC59	ENSG00000133773.11	18.84	10.83	0.746	1.67714	6.84e-32	up
CCDC61	ENSG00000104983.8	7.91	4.44	0.712	1.63807	3.69e-37	up
CCDC64	ENSG00000135127.11	4.25	1.51	1.065	2.09217	1.3e-13	up
CCDC71	ENSG00000177352.9	8.22	4.93	0.637	1.55509	9.04e-23	up
CCDC80	ENSG00000091986.15	4.3	1.31	1.198	2.29421	5.83e-10	up
CCDC84	ENSG00000186166.8	6.33	15.905	-1.206	0.433469	2.85e-05	down
CCDC85C	ENSG00000205476.8	7.3	4.355	0.632	1.54971	1.36e-08	up
CCDC86	ENSG00000110104.11	12.32	4.795	1.201	2.29899	1.91e-38	up
CCDC88B	ENSG00000168071.21	8.13	4.495	0.733	1.66209	3.53e-08	up
CCDC94	ENSG00000105248.15	15	8.025	0.826	1.77276	3.43e-47	up
CCDC97	ENSG00000142039.3	7.7	4.185	0.747	1.6783	4.69e-34	up
CCHCR1	ENSG00000204536.13	11.72	4.52	1.204	2.30378	6.93e-41	up
CCL14	ENSG00000276409.4	7.25	46.812	-2.535	0.17254	1.04e-34	down
CCL15	ENSG00000275718.1	29.421	9.305	1.562	2.95263	1.09e-23	up
CCL18	ENSG00000275385.1	2.04	0.51	1.01	2.01391	1.72e-11	up
CCL19	ENSG00000172724.11	2.7	8.89	-1.418	0.374231	1.65e-06	down
CCL2	ENSG00000108691.9	12.07	20.149	-0.694	0.618138	0.000115	down
CCL20	ENSG00000115009.11	22.42	1.5	3.228	9.36968	7.05e-19	up
CCL21	ENSG00000137077.7	7.73	17.895	-1.114	0.462011	1.21e-05	down
CCL23	ENSG00000274736.4	0.22	2.155	-1.371	0.386623	1.11e-67	down
CCL25	ENSG00000131142.13	0.82	0.08	0.753	1.68529	3.91e-13	up
CCL4L2	ENSG00000276070.4	3.19	1.45	0.774	1.71	0.00294	up
CCNA2	ENSG00000145386.9	2.96	0.455	1.445	2.72263	1.85e-36	up
CCNB1	ENSG00000134057.14	14.8	0.9	3.056	8.31664	1.24e-71	up
CCNB2	ENSG00000157456.7	4.81	0.27	2.194	4.57572	3.46e-57	up
CCND3	ENSG00000112576.12	13.77	8.73	0.602	1.51782	1.56e-10	up
CCNE1	ENSG00000105173.13	1.55	0.22	1.064	2.09072	5.34e-30	up
CCNF	ENSG00000162063.12	1.55	0.37	0.896	1.8609	6.29e-36	up
CCNG1	ENSG00000113328.18	65.78	35.108	0.887	1.84933	4.83e-34	up
CCNG2	ENSG00000138764.13	3.03	1.605	0.63	1.54756	3.07e-06	up
CCNL1	ENSG00000163660.11	21.84	60.633	-1.432	0.370617	8.69e-22	down
CCNL2	ENSG00000221978.11	33.029	101.006	-1.584	0.333556	1.99e-10	down
CCNT2	ENSG00000082258.12	3.9	6.69	-0.65	0.63728	3.26e-07	down
CCRN4L	ENSG00000151014.5	1.67	3.71	-0.819	0.566835	2.48e-10	down
CCT2	ENSG00000166226.12	49.319	25.714	0.913	1.88296	3.35e-40	up
CCT3	ENSG00000163468.14	185.734	51.09	1.842	3.58507	3.78e-87	up
CCT4	ENSG00000115484.14	57.519	25.355	1.151	2.22068	2.01e-54	up
CCT5	ENSG00000150753.11	82.509	34.429	1.237	2.35708	3.35e-42	up
CCT6A	ENSG00000146731.10	83.169	34.536	1.244	2.36854	1.14e-46	up
CCT7	ENSG00000135624.15	105.829	49.213	1.089	2.12727	1.59e-57	up
CCT8	ENSG00000156261.12	61.712	32.491	0.905	1.87254	1.62e-39	up
CCZ1	ENSG00000122674.11	26.489	15.24	0.759	1.69232	5.39e-30	up
CD109	ENSG00000156535.13	0.72	0.14	0.593	1.50838	2.62e-21	up
CD151	ENSG00000177697.17	152.704	70.965	1.095	2.13613	6.23e-29	up
CD163	ENSG00000177575.12	10.28	16.424	-0.627	0.647521	0.000637	down
CD163L1	ENSG00000177675.8	2.63	0.49	1.285	2.43682	1.64e-30	up
CD1D	ENSG00000158473.6	1.31	5.54	-1.501	0.353308	6.84e-32	down
CD2	ENSG00000116824.4	2.54	1.135	0.73	1.65864	4e-10	up
CD200	ENSG00000091972.18	1.3	0.21	0.927	1.90132	2.27e-30	up
CD24	ENSG00000272398.5	50.85	6.745	2.743	6.69461	5.43e-13	up
CD248	ENSG00000174807.3	3.79	1.195	1.126	2.18253	1.4e-25	up
CD2BP2	ENSG00000169217.8	24.97	9.89	1.254	2.38502	4.12e-56	up
CD302	ENSG00000241399.6	23.97	38.637	-0.667	0.629815	1.8e-14	down
CD320	ENSG00000167775.10	20.33	9.475	1.026	2.03637	1.42e-40	up
CD34	ENSG00000174059.16	14.17	1.625	2.531	5.77972	8.03e-94	up
CD36	ENSG00000135218.17	16.32	7.178	1.083	2.11844	7.68e-10	up
CD3D	ENSG00000167286.9	4.12	1.295	1.158	2.23148	2.24e-16	up
CD3EAP	ENSG00000117877.10	1.88	0.835	0.65	1.56917	6.69e-17	up
CD4	ENSG00000010610.9	11.52	19.841	-0.735	0.600818	2.59e-11	down
CD44	ENSG00000026508.16	9.05	5.375	0.657	1.5768	6.64e-06	up
CD46	ENSG00000117335.18	65.131	37.659	0.775	1.71119	8.29e-13	up
CD47	ENSG00000196776.14	36.241	18.37	0.943	1.92252	1.66e-21	up
CD52	ENSG00000169442.8	19.129	10.145	0.853	1.80625	4.82e-08	up
CD58	ENSG00000116815.15	6.01	2.835	0.87	1.82766	4.32e-27	up
CD59	ENSG00000085063.14	141.916	75.535	0.901	1.86736	1.86e-19	up
CD5L	ENSG00000073754.5	1.35	3.725	-1.008	0.497235	2.12e-11	down
CD63	ENSG00000135404.11	685.588	273.832	1.321	2.49839	1.84e-54	up
CD69	ENSG00000110848.8	0.86	1.81	-0.595	0.662044	4.4e-08	down
CD74	ENSG00000019582.14	753.727	185.354	2.018	4.05022	1.25e-25	up
CD83	ENSG00000112149.9	2.12	1.005	0.638	1.55617	7.49e-06	up
CD9	ENSG00000010278.11	39.921	24.553	0.679	1.60103	8.88e-05	up
CD93	ENSG00000125810.9	4.46	1.935	0.896	1.8609	3.77e-18	up
CD99	ENSG00000002586.17	162.005	101.215	0.673	1.59438	2.35e-21	up
CDA	ENSG00000158825.5	15.42	32.819	-1.042	0.485654	2.27e-14	down
CDC123	ENSG00000151465.13	33.16	16.075	1	2	6.77e-45	up
CDC20	ENSG00000117399.13	9.32	0.31	2.978	7.87893	3.93e-63	up
CDC23	ENSG00000094880.10	9.86	4.915	0.877	1.83655	1.29e-30	up
CDC25A	ENSG00000164045.11	0.78	0.15	0.63	1.54756	6.04e-26	up
CDC25C	ENSG00000158402.18	1.84	0.055	1.429	2.6926	3.83e-53	up
CDC37	ENSG00000105401.6	89.182	56.22	0.656	1.57571	1.01e-31	up
CDC37L1	ENSG00000106993.11	7.82	13	-0.666	0.630252	4.87e-19	down
CDC42	ENSG00000070831.15	72.058	38.929	0.872	1.8302	1.94e-26	up
CDC42EP4	ENSG00000179604.9	18.79	12.12	0.593	1.50838	1.48e-16	up
CDC42EP5	ENSG00000167617.2	3.93	1.695	0.871	1.82893	1.44e-16	up
CDC42SE2	ENSG00000158985.13	10.52	5.725	0.777	1.71356	1.73e-21	up
CDC45	ENSG00000093009.9	3.07	0.32	1.624	3.08228	7.92e-45	up
CDC5L	ENSG00000096401.7	7.61	3.685	0.878	1.83783	1.43e-25	up
CDC6	ENSG00000094804.9	2.44	0.365	1.334	2.52101	8.64e-29	up
CDC73	ENSG00000134371.9	6.01	3.22	0.732	1.66094	4.18e-20	up
CDCA2	ENSG00000184661.13	0.59	0.05	0.599	1.51467	1.68e-26	up
CDCA3	ENSG00000111665.11	5.67	0.685	1.985	3.95863	4.65e-50	up
CDCA4	ENSG00000170779.10	2.61	0.86	0.957	1.94127	1.74e-39	up
CDCA5	ENSG00000146670.9	3.89	0.275	1.939	3.8344	6.9e-56	up
CDCA8	ENSG00000134690.10	2.69	0.29	1.516	2.85997	7.21e-44	up
CDH13	ENSG00000140945.15	3.25	0.32	1.687	3.21986	2.95e-66	up
CDH2	ENSG00000170558.8	18.83	10.825	0.746	1.67714	4.43e-06	up
CDH5	ENSG00000179776.17	7.72	4.159	0.757	1.68997	1.38e-09	up
CDHR2	ENSG00000074276.10	1.82	16.165	-2.606	0.164254	1.02e-28	down
CDIPT	ENSG00000103502.13	70.501	45.954	0.607	1.52309	1.52e-20	up
CDK1	ENSG00000170312.15	6.32	0.33	2.46	5.50217	7.38e-61	up
CDK10	ENSG00000185324.21	37.741	60.938	-0.677	0.625465	2.12e-06	down
CDK11A	ENSG00000008128.22	11.85	26.269	-1.086	0.471066	7.63e-07	down
CDK2AP1	ENSG00000111328.6	35.779	20.774	0.756	1.6888	4.59e-22	up
CDK4	ENSG00000135446.16	47.33	19.38	1.246	2.37183	1.22e-41	up
CDK5	ENSG00000164885.12	12.8	4.67	1.283	2.43344	5.06e-63	up
CDK5RAP2	ENSG00000136861.17	20.77	11.36	0.817	1.76174	6.89e-35	up
CDK7	ENSG00000134058.10	11.67	5.59	0.943	1.92252	9.37e-44	up
CDKAL1	ENSG00000145996.11	3.8	1.62	0.873	1.83147	9.62e-37	up
CDKN2A	ENSG00000147889.16	10.79	0.315	3.164	8.96311	9.92e-63	up
CDKN2AIPNL	ENSG00000237190.3	16.91	6.3	1.295	2.45377	5.74e-71	up
CDKN2B	ENSG00000147883.10	2.03	0.37	1.145	2.21146	2.24e-30	up
CDKN2C	ENSG00000123080.10	7.91	1.415	1.883	3.68841	4.49e-54	up
CDKN3	ENSG00000100526.19	10.96	0.45	3.044	8.24775	4.14e-74	up
CDPF1	ENSG00000205643.10	6.66	3.34	0.82	1.76541	3.89e-39	up
CDRT4	ENSG00000239704.10	0.52	1.864	-0.914	0.530712	1.1e-13	down
CDS2	ENSG00000101290.13	11.68	6.69	0.721	1.64832	3.19e-19	up
CDT1	ENSG00000167513.8	3.68	0.265	1.887	3.69865	1.3e-49	up
CDYL	ENSG00000153046.17	3.5	1.84	0.664	1.58447	2.17e-19	up
CEBPA	ENSG00000245848.2	84.67	48.389	0.795	1.73508	3.07e-09	up
CEBPA-AS1	ENSG00000267296.2	3.57	1.61	0.808	1.75078	2.17e-22	up
CEBPG	ENSG00000153879.8	21.381	11.695	0.818	1.76296	1.32e-24	up
CEBPZ	ENSG00000115816.13	21.459	12.985	0.683	1.60547	4.92e-32	up
CEBPZOS	ENSG00000218739.9	16.45	9.485	0.735	1.6644	1.18e-32	up
CECR1	ENSG00000093072.15	6.55	2.795	0.992	1.98894	2.2e-10	up
CECR2	ENSG00000099954.18	0.98	1.985	-0.592	0.663423	8.05e-09	down
CEL	ENSG00000170835.13	0.25	1.2	-0.816	0.568015	3.17e-06	down
CELA3A	ENSG00000142789.19	0	0.544	-0.627	0.647521	1e-20	down
CEMP1	ENSG00000205923.3	5.17	2.975	0.634	1.55186	6.24e-14	up
CENPA	ENSG00000115163.14	2.09	0.12	1.464	2.75872	6.7e-44	up
CENPB	ENSG00000125817.7	29.421	15.355	0.895	1.85961	5.42e-47	up
CENPF	ENSG00000117724.12	6.14	0.295	2.463	5.51362	1.12e-53	up
CENPH	ENSG00000153044.9	3.04	0.59	1.345	2.5403	7.84e-51	up
CENPI	ENSG00000102384.13	0.58	0.05	0.59	1.50525	1.99e-26	up
CENPK	ENSG00000123219.12	1.51	0.24	1.017	2.02371	2.37e-30	up
CENPL	ENSG00000120334.15	1.82	0.34	1.073	2.1038	8.02e-41	up
CENPM	ENSG00000100162.14	5.97	0.33	2.39	5.24157	8.75e-58	up
CENPN	ENSG00000166451.13	6.1	2.08	1.205	2.30537	4.9e-38	up
CENPO	ENSG00000138092.10	2.32	0.92	0.79	1.72907	1.79e-26	up
CENPP	ENSG00000188312.13	1.59	0.585	0.708	1.63354	2.08e-37	up
CENPQ	ENSG00000031691.6	2.35	0.855	0.853	1.80625	8.72e-30	up
CENPU	ENSG00000151725.11	4.69	0.885	1.594	3.01885	4.48e-42	up
CENPW	ENSG00000203760.8	8.1	1.1	2.115	4.3319	3.78e-62	up
CEP112	ENSG00000154240.16	2.59	1.245	0.677	1.59881	2.83e-24	up
CEP131	ENSG00000141577.13	5.98	2.185	1.132	2.19162	3.42e-49	up
CEP164	ENSG00000110274.14	3.11	5.91	-0.749	0.595016	0.00337	down
CEP250	ENSG00000126001.15	5.71	2.965	0.759	1.69232	2.63e-22	up
CEP350	ENSG00000135837.15	5.95	2.845	0.854	1.80751	1.45e-34	up
CEP41	ENSG00000106477.18	2.88	1.095	0.889	1.85189	1.76e-29	up
CEP55	ENSG00000138180.15	0.87	0.07	0.805	1.74715	3.3e-29	up
CEP68	ENSG00000011523.13	2.72	1.295	0.697	1.62113	1.68e-37	up
CEP89	ENSG00000121289.17	2.99	1.435	0.712	1.63807	1.71e-30	up
CERK	ENSG00000100422.13	11.44	7.04	0.63	1.54756	4.66e-12	up
CERS2	ENSG00000143418.19	433.202	228.246	0.921	1.89343	1.47e-18	up
CERS5	ENSG00000139624.12	11.97	6.835	0.727	1.65519	3.48e-31	up
CERS6-AS1	ENSG00000227617.8	9.37	5.02	0.785	1.72309	2.59e-12	up
CES3	ENSG00000172828.12	7.32	16.224	-1.05	0.482968	1.23e-13	down
CES4A	ENSG00000172824.14	1.93	10.081	-1.919	0.264438	1.34e-22	down
CES5A	ENSG00000159398.15	0.52	1.76	-0.861	0.550571	7.37e-12	down
CETN2	ENSG00000147400.8	20.93	9.26	1.096	2.13761	3.54e-44	up
CETN3	ENSG00000153140.8	10.69	5.82	0.777	1.71356	2.48e-31	up
CFAP36	ENSG00000163001.11	10.06	5.85	0.691	1.6144	6.84e-17	up
CFAP44	ENSG00000206530.8	1.04	2.66	-0.843	0.557483	9.34e-07	down
CFAP70	ENSG00000156042.17	0.61	1.604	-0.694	0.618138	3.79e-15	down
CFDP1	ENSG00000153774.8	45.119	27.095	0.715	1.64148	8.48e-22	up
CFHR3	ENSG00000116785.13	33.541	174.664	-2.346	0.196691	3.33e-15	down
CFHR4	ENSG00000134365.12	12.63	24.725	-0.916	0.529976	2.69e-07	down
CFL1	ENSG00000172757.12	437.093	184.272	1.242	2.36526	1.62e-54	up
CFP	ENSG00000126759.12	2.32	8.934	-1.581	0.33425	3.12e-36	down
CFTR	ENSG00000001626.14	0.06	0.62	-0.612	0.654289	0.00218	down
CGREF1	ENSG00000138028.14	9.8	4.105	1.081	2.1155	7.12e-12	up
CH17-13I23.3	ENSG00000277702.1	1.3	0.105	1.058	2.08204	2.82e-10	up
CH17-340M24.3	ENSG00000197180.2	9.38	4.11	1.022	2.03073	8.62e-42	up
CH17-472G23.2	ENSG00000223804.5	11.62	7.095	0.641	1.55941	2.73e-08	up
CH507-152C13.1	ENSG00000275895.4	36.46	19.735	0.853	1.80625	5.51e-25	up
CH507-152C13.3	ENSG00000276076.4	5.33	9.735	-0.762	0.589678	0.0282	down
CH507-513H4.5	ENSG00000281383.1	2.41	0.805	0.918	1.88949	2.97e-07	up
CHADL	ENSG00000100399.15	2.29	1.19	0.587	1.50212	8.34e-11	up
CHAF1A	ENSG00000167670.15	5.12	1.39	1.357	2.56152	4.33e-53	up
CHAF1B	ENSG00000159259.7	0.88	0.21	0.636	1.55401	2.06e-25	up
CHCHD1	ENSG00000172586.7	43.861	21.979	0.965	1.95206	3.18e-56	up
CHCHD2	ENSG00000106153.12	268.373	137.839	0.956	1.93992	1.88e-47	up
CHCHD3	ENSG00000106554.11	24.45	10.515	1.144	2.20993	7.26e-34	up
CHCHD4	ENSG00000163528.12	11.11	5.885	0.815	1.7593	7.23e-46	up
CHCHD5	ENSG00000125611.15	36.171	20.639	0.781	1.71832	9.1e-43	up
CHCHD6	ENSG00000159685.10	8.61	3.59	1.066	2.09362	5.59e-48	up
CHCHD7	ENSG00000170791.17	22.181	10.63	0.995	1.99308	4.02e-42	up
CHD1L	ENSG00000131778.17	21.29	12.96	0.675	1.5966	2.07e-15	up
CHD4	ENSG00000111642.14	56.398	29.08	0.932	1.90792	1.83e-47	up
CHD8	ENSG00000100888.12	14.07	8.76	0.627	1.54435	2.56e-36	up
CHEK1	ENSG00000149554.12	2.38	0.48	1.191	2.28311	1.77e-38	up
CHEK2	ENSG00000183765.20	7.01	3.04	0.987	1.98206	6.13e-24	up
CHID1	ENSG00000177830.17	69.271	43.64	0.655	1.57462	7.1e-24	up
CHKB-CPT1B	ENSG00000254413.8	1.38	3.345	-0.868	0.547906	5.04e-08	down
CHML	ENSG00000203668.1	1.48	0.51	0.716	1.64262	2.9e-20	up
CHMP1B	ENSG00000255112.2	14.77	9.485	0.589	1.5042	1.25e-10	up
CHMP2A	ENSG00000130724.8	166.352	74.886	1.141	2.20534	3.08e-69	up
CHMP3	ENSG00000115561.14	22.119	10.798	0.971	1.9602	1.86e-34	up
CHMP4A	ENSG00000254505.8	35.07	21.79	0.662	1.58227	4.15e-05	up
CHMP4B	ENSG00000101421.3	57.181	27.285	1.041	2.05765	1.47e-42	up
CHMP4C	ENSG00000164695.4	5.23	2.76	0.729	1.65749	4.47e-18	up
CHMP5	ENSG00000086065.13	32.719	20.355	0.659	1.57899	5.43e-14	up
CHMP6	ENSG00000176108.9	19.849	12.275	0.651	1.57026	1.02e-32	up
CHPF2	ENSG00000033100.14	12.21	7.1	0.706	1.63127	1.1e-24	up
CHPT1	ENSG00000111666.10	73.399	44.09	0.722	1.64947	1.17e-13	up
CHRAC1	ENSG00000104472.9	11.37	5.46	0.937	1.91454	3.74e-35	up
CHRD	ENSG00000090539.15	9.55	72.098	-2.793	0.144286	1.16e-30	down
CHRNA4	ENSG00000101204.15	0.33	12.095	-3.3	0.101532	9.74e-29	down
CHRNE	ENSG00000108556.7	0.7	1.63	-0.63	0.646176	6.89e-19	down
CHST14	ENSG00000169105.7	6.57	3.535	0.739	1.66902	1.78e-22	up
CHST4	ENSG00000140835.9	0.03	1.585	-1.327	0.398596	1.28e-18	down
CHTF18	ENSG00000127586.16	4.58	2.585	0.638	1.55617	6.08e-23	up
CHTOP	ENSG00000160679.12	33.791	19.96	0.731	1.65979	8.41e-38	up
CHURC1	ENSG00000258289.7	27.49	17.755	0.603	1.51887	1.97e-23	up
CIAPIN1	ENSG00000005194.14	18.57	11.815	0.611	1.52732	1.08e-15	up
CIART	ENSG00000159208.15	5.8	2.685	0.884	1.84548	1.34e-11	up
CIB2	ENSG00000136425.12	1.37	0.43	0.729	1.65749	3.65e-17	up
CICP14	ENSG00000281490.1	0.82	1.765	-0.603	0.658383	1.2e-06	down
CIDEB	ENSG00000136305.11	62.721	137.997	-1.125	0.458502	1.22e-23	down
CIDECP	ENSG00000186162.10	7.39	4.13	0.71	1.6358	1.89e-29	up
CINP	ENSG00000100865.14	22.96	14.23	0.654	1.57352	6.78e-36	up
CIR1	ENSG00000138433.15	13.81	8.86	0.587	1.50212	7.18e-28	up
CISD1	ENSG00000122873.11	33.8	19.09	0.793	1.73267	1.04e-22	up
CITED2	ENSG00000164442.9	16.549	36.75	-1.105	0.464902	3.51e-15	down
CKAP2	ENSG00000136108.14	3.09	0.855	1.141	2.20534	2.09e-33	up
CKAP2L	ENSG00000169607.12	0.88	0.085	0.793	1.73267	1.62e-30	up
CKAP4	ENSG00000136026.13	32.45	11.11	1.466	2.76255	9.61e-39	up
CKB	ENSG00000166165.12	26.379	10.115	1.301	2.464	4.73e-13	up
CKLF	ENSG00000217555.12	29.829	9.115	1.608	3.04829	2.26e-62	up
CKM	ENSG00000104879.4	0.02	0.675	-0.716	0.608783	5.46e-30	down
CKS1B	ENSG00000173207.12	71.878	24.695	1.504	2.83628	3.76e-61	up
CKS1BP3	ENSG00000268942.2	5.44	0.475	2.126	4.36506	1.92e-51	up
CKS2	ENSG00000123975.4	31.349	8.62	1.75	3.36359	3.56e-45	up
CLASRP	ENSG00000104859.14	20.34	45.469	-1.123	0.459138	0.00299	down
CLCN6	ENSG00000011021.21	2.22	4.685	-0.82	0.566442	7.43e-10	down
CLDN10	ENSG00000134873.9	0.1	1.76	-1.327	0.398596	6.13e-06	down
CLDN15	ENSG00000106404.13	24.411	8.805	1.374	2.59188	1.73e-16	up
CLDN2	ENSG00000165376.10	5.48	16.855	-1.462	0.36299	1.92e-05	down
CLDN4	ENSG00000189143.9	3.58	1.335	0.972	1.96156	5.3e-06	up
CLDN5	ENSG00000184113.9	10.48	6.145	0.684	1.60659	8.24e-09	up
CLDN7	ENSG00000181885.18	35.24	14.474	1.228	2.34242	2.16e-08	up
CLEC14A	ENSG00000176435.6	7.72	3.055	1.105	2.15099	1.1e-24	up
CLEC1B	ENSG00000165682.14	0.03	8.658	-3.229	0.106653	1.07e-97	down
CLEC4G	ENSG00000182566.12	0.12	23.634	-4.459	0.0454681	5.34e-114	down
CLEC4M	ENSG00000104938.16	0.02	18.949	-4.29	0.0511189	1.36e-146	down
CLGN	ENSG00000153132.12	2.2	0.6	1	2	5.64e-11	up
CLIC1	ENSG00000213719.8	143.867	43.331	1.708	3.26708	1.91e-47	up
CLIP2	ENSG00000106665.15	2.27	1.155	0.602	1.51782	2.55e-09	up
CLK1	ENSG00000013441.15	31.371	58.379	-0.875	0.545254	6.94e-10	down
CLK4	ENSG00000113240.12	4.6	8.945	-0.829	0.562919	3.89e-11	down
CLN6	ENSG00000128973.11	19.69	9.18	1.023	2.03214	2.95e-51	up
CLNS1A	ENSG00000074201.8	61.141	36.953	0.711	1.63694	1.49e-20	up
CLP1	ENSG00000172409.5	6.2	3.735	0.605	1.52098	6.62e-24	up
CLPS	ENSG00000137392.9	0	0.72	-0.782	0.58156	4.41e-24	down
CLPTM1	ENSG00000104853.15	101.173	55.799	0.847	1.79876	7.25e-43	up
CLRN3	ENSG00000180745.4	4	14.575	-1.639	0.321079	1.6e-12	down
CLSTN1	ENSG00000171603.16	12.26	5.655	0.995	1.99308	4.7e-20	up
CLTA	ENSG00000122705.16	122.402	57.029	1.089	2.12727	1.99e-50	up
CLTB	ENSG00000175416.12	54.909	31.814	0.769	1.70409	4.5e-30	up
CLTC	ENSG00000141367.11	94.228	49.326	0.92	1.89212	2.08e-44	up
CLUAP1	ENSG00000103351.12	6.21	3.19	0.783	1.72071	6.15e-26	up
CLUHP3	ENSG00000131797.12	2.38	5.18	-0.871	0.546768	2.56e-05	down
CMC1	ENSG00000187118.12	40.59	24.369	0.713	1.63921	3.83e-35	up
CMC2	ENSG00000103121.8	52.76	33.179	0.653	1.57243	6.72e-26	up
CMSS1	ENSG00000184220.10	13.65	5.695	1.13	2.18859	5.5e-47	up
CMTM3	ENSG00000140931.19	6.77	3.115	0.917	1.88818	3.58e-16	up
CMTM7	ENSG00000153551.13	8.1	3.55	1	2	1.06e-15	up
CMYA5	ENSG00000164309.14	0.49	1.41	-0.694	0.618138	1.09e-11	down
CNDP1	ENSG00000150656.14	0.49	17.989	-3.672	0.0784545	1.82e-56	down
CNGA1	ENSG00000198515.13	3.35	5.855	-0.656	0.634635	0.00149	down
CNIH3	ENSG00000143786.7	2.08	0.95	0.659	1.57899	5.73e-24	up
CNIH4	ENSG00000143771.11	32.81	10.014	1.618	3.06949	1.2e-64	up
CNKSR1	ENSG00000142675.17	0.15	1.02	-0.813	0.569197	0.000389	down
CNN3	ENSG00000117519.15	63.862	39.4	0.683	1.60547	1.71e-07	up
CNOT10	ENSG00000182973.18	11.71	7.21	0.631	1.54864	8e-31	up
CNP	ENSG00000173786.16	32.03	17.89	0.806	1.74836	4.14e-27	up
CNPPD1	ENSG00000115649.15	29.321	17.825	0.688	1.61105	5.57e-29	up
CNPY2	ENSG00000257727.5	165.673	75.695	1.12	2.17347	4.93e-71	up
CNPY4	ENSG00000166997.7	4.51	2.345	0.72	1.64718	1.23e-18	up
CNTFR	ENSG00000122756.14	0.49	3.555	-1.612	0.327145	1.21e-06	down
CNTN3	ENSG00000113805.8	0.08	2.035	-1.491	0.355766	2.99e-40	down
COA1	ENSG00000106603.17	18.61	10.89	0.722	1.64947	2.03e-28	up
COA3	ENSG00000183978.7	130.119	62.989	1.035	2.04911	3.77e-45	up
COA4	ENSG00000181924.6	77.123	40.745	0.904	1.87125	3.01e-54	up
COA6	ENSG00000168275.14	53.471	13.715	1.888	3.70122	2.18e-88	up
COA7	ENSG00000162377.5	6.62	3.48	0.766	1.70055	9.57e-23	up
COBLL1	ENSG00000082438.15	11.87	18.4	-0.592	0.663423	3.79e-06	down
COCH	ENSG00000100473.15	1.42	0.18	1.036	2.05053	1.03e-21	up
COG2	ENSG00000135775.13	8	4.575	0.691	1.6144	8.39e-29	up
COG5	ENSG00000164597.13	4.38	2.42	0.654	1.57352	3.9e-17	up
COIL	ENSG00000121058.4	6.35	3.605	0.675	1.5966	4.89e-27	up
COL15A1	ENSG00000204291.10	3.03	0.17	1.784	3.4438	4.85e-52	up
COL1A1	ENSG00000108821.13	28.3	10.504	1.349	2.54735	2.14e-09	up
COL1A2	ENSG00000164692.17	29.91	12.124	1.236	2.35545	1.68e-09	up
COL27A1	ENSG00000196739.14	6.03	16.685	-1.331	0.397493	4.27e-10	down
COL4A1	ENSG00000187498.14	26.299	4.465	2.321	4.99678	3.62e-43	up
COL4A2	ENSG00000134871.17	30.359	7.015	1.968	3.91225	1.19e-37	up
COL5A2	ENSG00000204262.11	4.91	2.115	0.924	1.89737	2.66e-12	up
COL5A3	ENSG00000080573.6	5.99	3.19	0.738	1.66786	8.19e-07	up
COLEC10	ENSG00000184374.2	0.39	12.865	-3.318	0.100273	1.21e-96	down
COLEC11	ENSG00000118004.17	18.71	53.509	-1.468	0.361483	2.49e-20	down
COLGALT1	ENSG00000130309.10	20.33	13.095	0.598	1.51362	1.61e-19	up
COMMD1	ENSG00000173163.10	33.109	17.73	0.865	1.82134	7.72e-53	up
COMMD10	ENSG00000145781.8	10.63	6.59	0.616	1.53262	2.18e-15	up
COMMD2	ENSG00000114744.8	7.57	3.59	0.901	1.86736	1.53e-22	up
COMMD3	ENSG00000148444.15	45.901	25.76	0.81	1.75321	4.28e-49	up
COMMD3-BMI1	ENSG00000269897.5	14.13	6.645	0.985	1.97931	9.64e-11	up
COMMD4	ENSG00000140365.15	110.17	35.546	1.605	3.04196	1.73e-97	up
COMMD5	ENSG00000170619.9	24.38	9.165	1.32	2.49666	5.36e-65	up
COMMD6	ENSG00000188243.12	114.713	63.396	0.846	1.79751	3.2e-26	up
COMMD7	ENSG00000149600.11	31.639	18.405	0.75	1.68179	9.44e-38	up
COMMD9	ENSG00000110442.11	44.51	21.9	0.991	1.98756	3.09e-50	up
COPA	ENSG00000122218.14	47.009	19.744	1.211	2.31498	6.92e-30	up
COPB1	ENSG00000129083.12	37.959	22.119	0.753	1.68529	1.12e-20	up
COPE	ENSG00000105669.12	147.41	73.717	0.99	1.98618	8.67e-51	up
COPG1	ENSG00000181789.14	108.247	61.281	0.811	1.75443	1.95e-33	up
COPG2	ENSG00000158623.14	6	2.18	1.138	2.20076	8.9e-34	up
COPRS	ENSG00000172301.10	49.339	27.16	0.838	1.78757	7.09e-44	up
COPS5	ENSG00000121022.13	43.861	21.51	0.995	1.99308	3.08e-57	up
COPS6	ENSG00000168090.9	83.707	38.084	1.116	2.16745	9.69e-69	up
COPS7A	ENSG00000111652.9	38.361	23.79	0.667	1.58777	6.92e-26	up
COPS8	ENSG00000198612.10	18.07	10.025	0.791	1.73027	2.79e-22	up
COPZ1	ENSG00000111481.9	81.882	40.161	1.01	2.01391	1.86e-49	up
COQ7	ENSG00000167186.10	6.88	3.695	0.747	1.6783	4.9e-30	up
CORO1B	ENSG00000172725.13	47.55	23.209	1.004	2.00555	1.49e-42	up
COX16	ENSG00000133983.14	37.83	23.96	0.638	1.55617	4.79e-34	up
COX17	ENSG00000138495.6	90.867	52.414	0.782	1.71951	4.49e-47	up
COX20	ENSG00000203667.9	40.969	18.425	1.111	2.15995	2.8e-44	up
COX4I1	ENSG00000131143.8	550.271	288.074	0.931	1.9066	1.4e-36	up
COX4I2	ENSG00000131055.4	3.1	0.33	1.624	3.08228	4.93e-71	up
COX5A	ENSG00000178741.11	243.115	140.307	0.789	1.72788	3.92e-38	up
COX5B	ENSG00000135940.6	251.113	153.43	0.707	1.63241	8.97e-34	up
COX6A1	ENSG00000111775.2	639.1	304.795	1.066	2.09362	4.56e-61	up
COX6A2	ENSG00000156885.5	2.46	6.19	-1.055	0.481297	4.48e-09	down
COX6B1	ENSG00000126267.8	407.285	148.543	1.449	2.73019	4.41e-65	up
COX6B1P4	ENSG00000253813.1	0	1.055	-1.039	0.486665	8.51e-76	down
COX6C	ENSG00000164919.10	582.17	237.502	1.29	2.44528	3.06e-60	up
COX7A1	ENSG00000161281.10	9.07	5.565	0.617	1.53368	1.98e-05	up
COX7A2	ENSG00000112695.11	317.364	149.805	1.078	2.11111	3.75e-45	up
COX7A2L	ENSG00000115944.14	79.291	45.513	0.788	1.72668	1.82e-31	up
COX7B	ENSG00000131174.4	168.51	73.211	1.192	2.28469	4.09e-56	up
COX7C	ENSG00000127184.10	750.183	309.093	1.276	2.42167	2.01e-63	up
COX7CP1	ENSG00000235957.1	0	1.532	-1.34	0.395021	6.12e-13	down
COX8A	ENSG00000176340.3	396.56	187.065	1.08	2.11404	2.35e-54	up
CP	ENSG00000047457.13	364.733	651.151	-0.834	0.560972	4.38e-09	down
CPA1	ENSG00000091704.9	0.01	0.694	-0.746	0.596254	6.48e-25	down
CPB1	ENSG00000153002.11	0.08	0.69	-0.646	0.63905	2.46e-24	down
CPD	ENSG00000108582.11	16.511	6.295	1.263	2.39994	8.17e-23	up
CPE	ENSG00000109472.13	15.74	4.685	1.558	2.94445	2.12e-24	up
CPEB3	ENSG00000107864.14	1.11	3.71	-1.158	0.448133	7.09e-40	down
CPED1	ENSG00000106034.17	3.01	7.33	-1.055	0.481297	2.93e-23	down
CPNE2	ENSG00000140848.16	11.35	5.83	0.855	1.80876	6.71e-23	up
CPNE3	ENSG00000085719.11	17.22	8.875	0.884	1.84548	1.31e-20	up
CPPED1	ENSG00000103381.11	17.9	8.655	0.969	1.95748	4.72e-22	up
CPQ	ENSG00000104324.15	47.94	14.525	1.656	3.15142	4.21e-58	up
CPSF2	ENSG00000165934.12	6.87	4.095	0.627	1.54435	4.07e-07	up
CPSF3	ENSG00000119203.13	13.29	5.94	1.042	2.05908	1.43e-58	up
CPSF6	ENSG00000111605.16	13.37	7.13	0.822	1.76786	7.17e-30	up
CPT1B	ENSG00000205560.12	5.21	13.954	-1.268	0.415235	5.88e-07	down
CPVL	ENSG00000106066.13	14.5	2.755	2.045	4.12673	3.69e-20	up
CPXM1	ENSG00000088882.7	0.71	0.08	0.663	1.58337	2.15e-18	up
CREB3	ENSG00000107175.10	19.92	12.774	0.603	1.51887	2.63e-18	up
CREB3L2	ENSG00000182158.14	7.03	4.205	0.625	1.54221	3.19e-17	up
CREB3L3	ENSG00000060566.13	91.912	162.044	-0.811	0.569987	3.97e-09	down
CREB3L4	ENSG00000143578.15	11.81	7.505	0.591	1.50629	3.44e-18	up
CREBZF	ENSG00000137504.13	7.32	13.195	-0.771	0.586011	4.44e-06	down
CREG1	ENSG00000143162.7	122.674	64.384	0.92	1.89212	5.19e-12	up
CRHBP	ENSG00000145708.10	0.56	16.829	-3.515	0.0874741	3.43e-75	down
CRIP1	ENSG00000213145.9	26.359	7.01	1.772	3.41527	1.06e-23	up
CRIP2	ENSG00000182809.10	48.13	28.22	0.75	1.68179	3.19e-09	up
CRIP3	ENSG00000146215.13	7.97	4.095	0.816	1.76052	2.71e-13	up
CRIPAK	ENSG00000179979.8	1.71	4.205	-0.942	0.520511	2.7e-07	down
CRIPT	ENSG00000119878.5	7.03	3.675	0.78	1.71713	1.26e-50	up
CRISPLD2	ENSG00000103196.11	1.8	3.705	-0.749	0.595016	7.24e-05	down
CRNDE	ENSG00000245694.8	4.62	0.5	1.906	3.74769	2.52e-27	up
CRNKL1	ENSG00000101343.14	13.85	5.9	1.106	2.15248	4.78e-63	up
CROCC	ENSG00000058453.16	4.45	8.995	-0.875	0.545254	0.00142	down
CROCCP2	ENSG00000282056.1	2.91	7.045	-1.041	0.48599	5.78e-21	down
CRP	ENSG00000132693.12	251.671	2792.32	-3.467	0.0904334	1.62e-13	down
CRTAP	ENSG00000170275.14	47.31	22.299	1.052	2.0734	1.27e-22	up
CRYGS	ENSG00000213139.7	1.17	2.96	-0.868	0.547906	0.0127	down
CRYM	ENSG00000103316.10	7.8	4.23	0.751	1.68296	1.37e-07	up
CSAD	ENSG00000139631.18	14.78	44.387	-1.524	0.34772	5.27e-29	down
CSDE1	ENSG00000009307.15	85.212	55.506	0.609	1.5252	2.55e-13	up
CSE1L	ENSG00000124207.16	21.24	8.83	1.178	2.26263	3.31e-55	up
CSF3R	ENSG00000119535.17	1.43	6.905	-1.702	0.30736	3.81e-27	down
CSNK1D	ENSG00000141551.14	43.901	28.515	0.605	1.52098	2.06e-15	up
CSNK2A1	ENSG00000101266.16	14.51	8.15	0.761	1.69466	5.67e-17	up
CSNK2B	ENSG00000204435.13	182.771	79.873	1.184	2.27206	4.67e-67	up
CSNK2B-LY6G5B-1181	ENSG00000263020.5	0.94	2.515	-0.857	0.552099	2.53e-05	down
CSPG4	ENSG00000173546.7	1.17	0.24	0.807	1.74957	3.98e-33	up
CSRNP1	ENSG00000144655.14	7.19	23.779	-1.597	0.330564	3.5e-31	down
CSRP2	ENSG00000175183.9	23.94	14.894	0.65	1.56917	1.45e-07	up
CSRP2BP	ENSG00000149474.13	5.93	3.32	0.682	1.60436	1.18e-22	up
CSTA	ENSG00000121552.3	17.27	9.044	0.863	1.81882	0.0036	up
CSTB	ENSG00000160213.5	62.012	30.3	1.009	2.01252	3.64e-26	up
CSTF2	ENSG00000101811.13	4.47	1.56	1.095	2.13613	1.37e-34	up
CTB-113I20.2	ENSG00000271737.1	2.63	1.4	0.597	1.51257	1.65e-18	up
CTB-191K22.5	ENSG00000267815.1	20.54	11.534	0.781	1.71832	4.22e-11	up
CTB-193M12.5	ENSG00000280206.1	2.21	0.885	0.768	1.70291	9.67e-32	up
CTB-25B13.12	ENSG00000267317.2	9.2	3.654	1.132	2.19162	2.22e-49	up
CTB-31O20.4	ENSG00000267244.5	0.24	0.94	-0.646	0.63905	5.57e-23	down
CTB-43P18.1	ENSG00000272742.1	2.6	1.135	0.754	1.68646	1.36e-20	up
CTB-50L17.14	ENSG00000267385.1	1.12	5.205	-1.549	0.341747	6.55e-24	down
CTB-63M22.1	ENSG00000229119.3	136.882	29.105	2.195	4.5789	1.57e-20	up
CTB-79E8.3	ENSG00000253683.1	0	2.14	-1.651	0.318419	3.13e-21	down
CTB-89H12.4	ENSG00000230551.4	1.4	3.94	-1.041	0.48599	5.23e-13	down
CTBP1-AS2	ENSG00000196810.4	4.28	1.98	0.825	1.77154	3.96e-18	up
CTC-246B18.10	ENSG00000269246.1	5.76	1.865	1.238	2.35871	2.29e-25	up
CTC-297N7.9	ENSG00000264016.2	1.31	2.985	-0.787	0.579548	9.52e-22	down
CTC-338M12.5	ENSG00000250222.1	1.76	0.585	0.8	1.7411	4.38e-25	up
CTC-360G5.9	ENSG00000269486.2	0.36	1.66	-0.968	0.511214	2.95e-31	down
CTC-425F1.4	ENSG00000267458.1	22.83	13.648	0.702	1.62676	0.00264	up
CTC-490E21.11	ENSG00000279108.1	0.74	1.665	-0.615	0.65293	0.000923	down
CTC-505O3.2	ENSG00000248709.1	2.9	11.22	-1.648	0.319082	1.94e-11	down
CTC-518P12.6	ENSG00000267484.1	0.9	0.16	0.712	1.63807	3e-16	up
CTC-524C5.2	ENSG00000263272.1	0.71	3.425	-1.372	0.386355	4.47e-21	down
CTC-529I10.1	ENSG00000275413.1	0.66	3.14	-1.318	0.401091	2.44e-37	down
CTC-529I10.2	ENSG00000227782.2	0.37	1.46	-0.844	0.557097	2.88e-29	down
CTC-537E7.3	ENSG00000248884.1	0.14	1.105	-0.885	0.541488	5.86e-24	down
CTC1	ENSG00000178971.13	5.17	8.865	-0.677	0.625465	1.48e-10	down
CTD-2006C1.2	ENSG00000219665.8	2.23	1.055	0.652	1.57135	2.69e-24	up
CTD-2013N17.6	ENSG00000280332.1	0.27	1.45	-0.948	0.518351	2.11e-26	down
CTD-2013N24.2	ENSG00000244513.6	0.35	1.125	-0.654	0.635516	7.38e-20	down
CTD-2015H6.3	ENSG00000249042.5	2.73	1.275	0.713	1.63921	1.19e-30	up
CTD-2033D15.3	ENSG00000278621.1	0.11	0.69	-0.606	0.657016	1.19e-12	down
CTD-2240E14.4	ENSG00000267387.1	0.3	2.59	-1.465	0.362236	3.83e-54	down
CTD-2240J17.2	ENSG00000278029.1	0.26	1.34	-0.893	0.538493	2.36e-25	down
CTD-2270P14.1	ENSG00000260565.6	1.43	3.405	-0.858	0.551717	1.62e-07	down
CTD-2373N4.3	ENSG00000279041.1	0.24	1.045	-0.722	0.606256	4.69e-29	down
CTD-2517M22.14	ENSG00000255182.2	0.86	2.145	-0.758	0.591315	1.21e-05	down
CTD-2529O21.2	ENSG00000261978.1	0.43	1.29	-0.679	0.624598	3.9e-11	down
CTD-2537I9.12	ENSG00000267523.1	1.46	8.73	-1.984	0.252788	1.04e-19	down
CTD-2540B15.11	ENSG00000267580.1	125.4	57.014	1.124	2.1795	2.2e-18	up
CTD-2555O16.4	ENSG00000272909.1	0.37	1.09	-0.609	0.655651	6.92e-19	down
CTD-2600H12.2	ENSG00000280067.1	0.11	0.675	-0.594	0.662504	1.38e-36	down
CTD-2600O9.2	ENSG00000276166.1	0.36	1.355	-0.792	0.577543	3.69e-20	down
CTD-2619J13.27	ENSG00000273901.1	1.41	6.11	-1.561	0.338916	1.97e-20	down
CTD-2619J13.5	ENSG00000279611.1	1.39	8.145	-1.936	0.26134	1.05e-25	down
CTD-2619J13.8	ENSG00000268230.5	1.95	6.439	-1.334	0.396667	7.86e-19	down
CTD-3074O7.5	ENSG00000255517.6	3.28	1.335	0.874	1.83274	3.13e-33	up
CTD-3080P12.3	ENSG00000249201.2	0.44	3.79	-1.734	0.300617	1.4e-29	down
CTD-3092A11.1	ENSG00000215302.8	0.56	1.66	-0.77	0.586417	6.34e-23	down
CTD-3092A11.2	ENSG00000270055.1	2.47	9.255	-1.563	0.338447	2.53e-27	down
CTD-3128G10.7	ENSG00000276980.1	44.191	75.974	-0.768	0.587231	0.00163	down
CTH	ENSG00000116761.11	18.52	37.845	-0.993	0.502432	8.85e-10	down
CTHRC1	ENSG00000164932.12	2.35	0.245	1.428	2.69073	3.2e-24	up
CTNNA1	ENSG00000044115.20	88.812	42.721	1.039	2.0548	1.1e-43	up
CTNNB1	ENSG00000168036.16	59.49	31.845	0.881	1.84165	5.05e-15	up
CTNNBIP1	ENSG00000178585.14	9.11	5.175	0.711	1.63694	1.95e-25	up
CTNNBL1	ENSG00000132792.18	45.379	20.99	1.077	2.10964	2.39e-33	up
CTR9	ENSG00000198730.7	12.05	7.18	0.674	1.59549	2.91e-10	up
CTRB1	ENSG00000168925.10	0	0.504	-0.589	0.664804	5.75e-27	down
CTRB2	ENSG00000168928.12	0	0.765	-0.82	0.566442	4.73e-25	down
CTSA	ENSG00000064601.16	181.974	53.563	1.746	3.35427	1.71e-70	up
CTSC	ENSG00000109861.15	35.961	14.13	1.289	2.44359	1.43e-20	up
CTSD	ENSG00000117984.12	769.138	382.084	1.007	2.00973	1.02e-31	up
CTSF	ENSG00000174080.10	58.5	35.588	0.702	1.62676	6.56e-08	up
CTSH	ENSG00000103811.15	163.46	77.63	1.065	2.09217	5.46e-19	up
CTSS	ENSG00000163131.10	37.281	13.98	1.354	2.5562	5.87e-11	up
CUEDC1	ENSG00000180891.12	7.88	3.19	1.084	2.11991	6.86e-26	up
CUEDC2	ENSG00000107874.10	35.68	20.584	0.765	1.69937	4.34e-36	up
CUL2	ENSG00000108094.14	8.24	4.235	0.82	1.76541	3.11e-16	up
CUL4B	ENSG00000158290.16	11.07	6.035	0.779	1.71594	6.04e-24	up
CUL7	ENSG00000044090.8	6.66	3.72	0.699	1.62338	6.66e-21	up
CUTA	ENSG00000112514.15	288.894	108.548	1.404	2.64634	1.34e-74	up
CUX2	ENSG00000111249.13	3.16	6.24	-0.799	0.574747	7.61e-07	down
CWC25	ENSG00000273559.4	5.4	8.635	-0.59	0.664343	1.31e-07	down
CWC27	ENSG00000153015.15	7.63	3.43	0.962	1.94801	4.76e-55	up
CWF19L1	ENSG00000095485.16	6.31	3.725	0.63	1.54756	4.17e-26	up
CXADR	ENSG00000154639.18	12.36	6.1	0.912	1.88165	3.47e-16	up
CXCL10	ENSG00000169245.5	11.72	1.145	2.568	5.92987	3.36e-23	up
CXCL11	ENSG00000169248.12	0.75	0.08	0.696	1.62001	2.63e-12	up
CXCL12	ENSG00000107562.16	11.66	60.325	-2.276	0.206469	7.53e-40	down
CXCL14	ENSG00000145824.12	0.19	14.215	-3.676	0.0782373	7.94e-78	down
CXCL16	ENSG00000161921.14	28.43	18.085	0.625	1.54221	9.05e-08	up
CXCL2	ENSG00000081041.8	18.181	119.784	-2.655	0.158769	1.51e-45	down
CXCL9	ENSG00000138755.5	4.18	0.765	1.553	2.93427	5.77e-14	up
CXCR2P1	ENSG00000229754.1	0.36	1.215	-0.704	0.613868	3.38e-10	down
CXCR4	ENSG00000121966.6	12.19	7.586	0.619	1.53581	0.000257	up
CXorf36	ENSG00000147113.16	2.25	0.32	1.3	2.46229	1.83e-66	up
CXorf56	ENSG00000018610.13	6.78	3.29	0.859	1.81378	5.79e-26	up
CYB561D2	ENSG00000114395.10	22.43	11.89	0.862	1.81756	8.84e-36	up
CYB5B	ENSG00000103018.16	29.999	18.489	0.67	1.59107	1.03e-12	up
CYB5R1	ENSG00000159348.12	47.698	20.285	1.194	2.28786	2.9e-52	up
CYB5R4	ENSG00000065615.13	3.58	2.025	0.598	1.51362	5.37e-06	up
CYC1	ENSG00000179091.4	157.324	75.334	1.052	2.0734	5.84e-48	up
CYCS	ENSG00000172115.8	54.3	32.35	0.73	1.65864	2.07e-15	up
CYFIP1	ENSG00000273749.4	21.55	12.81	0.707	1.63241	1.52e-20	up
CYHR1	ENSG00000187954.12	39.51	21.205	0.867	1.82387	5.64e-37	up
CYP11A1	ENSG00000140459.17	2.86	1.47	0.644	1.56266	0.00306	up
CYP1A1	ENSG00000140465.13	0.97	4.71	-1.535	0.345079	0.000172	down
CYP1A2	ENSG00000140505.6	0.48	44.13	-4.93	0.0328036	3.5e-37	down
CYP21A1P	ENSG00000204338.8	2.25	6.15	-1.137	0.454704	0.000739	down
CYP21A2	ENSG00000231852.6	5.8	14.85	-1.221	0.428985	6.93e-07	down
CYP26A1	ENSG00000095596.11	0.28	4.96	-2.219	0.21479	5.1e-42	down
CYP2A6	ENSG00000255974.6	132.862	592.285	-2.148	0.225625	3.83e-11	down
CYP2A7	ENSG00000198077.10	1.97	29.83	-3.376	0.0963214	7.48e-14	down
CYP2B6	ENSG00000197408.8	15.26	76.219	-2.248	0.210516	3.21e-25	down
CYP2B7P	ENSG00000256612.7	5.24	14.939	-1.353	0.391477	0.00185	down
CYP2C19	ENSG00000165841.9	0.33	6.81	-2.554	0.170282	3.42e-45	down
CYP2C8	ENSG00000138115.13	85.017	509.168	-2.568	0.168638	5.79e-27	down
CYP2C9	ENSG00000138109.9	134.596	470.368	-1.798	0.287573	1.33e-17	down
CYP2D7	ENSG00000205702.10	19.04	65.65	-1.734	0.300617	1.53e-12	down
CYP2E1	ENSG00000130649.9	500.525	2526.54	-2.333	0.198471	3.98e-21	down
CYP2R1	ENSG00000186104.10	9.73	5.65	0.69	1.61328	1.14e-29	up
CYP39A1	ENSG00000146233.7	3.25	17.415	-2.115	0.230846	3.87e-28	down
CYP3A4	ENSG00000160868.14	31.139	386.278	-3.591	0.0829853	1.22e-16	down
CYP3A43	ENSG00000021461.16	0.75	2.875	-1.147	0.451563	1.02e-13	down
CYP3A5	ENSG00000106258.13	100.148	212.607	-1.078	0.473685	1.23e-05	down
CYP4A11	ENSG00000187048.12	108.217	299.559	-1.46	0.363493	1.21e-15	down
CYP4A22	ENSG00000162365.11	23.29	77.329	-1.689	0.310142	1.47e-19	down
CYP4F12	ENSG00000186204.14	15.69	30.739	-0.927	0.525951	5.2e-12	down
CYP4F2	ENSG00000186115.12	37.229	71.833	-0.93	0.524858	6.15e-16	down
CYP4F3	ENSG00000186529.14	38.159	71.382	-0.886	0.541112	3.13e-14	down
CYP4V2	ENSG00000145476.15	21.209	33.669	-0.642	0.640824	1.52e-12	down
CYP51A1	ENSG00000001630.15	52.639	29.435	0.818	1.76296	2.43e-13	up
CYP7A1	ENSG00000167910.3	10.65	1.939	1.987	3.96412	7.8e-10	up
CYP8B1	ENSG00000180432.5	34.489	127.326	-1.854	0.276624	2.61e-21	down
CYR61	ENSG00000142871.15	14.11	53.815	-1.859	0.275667	8.7e-30	down
CYSTM1	ENSG00000120306.9	72.781	21.57	1.709	3.26934	6.22e-58	up
CYTH2	ENSG00000105443.13	23.18	9.76	1.168	2.247	2.22e-48	up
CYYR1	ENSG00000166265.11	2.46	0.88	0.88	1.84038	8.49e-24	up
DAB1	ENSG00000173406.15	0.45	1.27	-0.647	0.638607	1.21e-06	down
DAB2	ENSG00000153071.14	8	4.21	0.789	1.72788	4.92e-10	up
DAD1	ENSG00000129562.10	207.245	96.907	1.089	2.12727	1.94e-61	up
DAG1	ENSG00000173402.11	25.63	13.62	0.865	1.82134	9.65e-19	up
DALRD3	ENSG00000178149.16	11.63	6.75	0.705	1.63014	3.57e-30	up
DANCR	ENSG00000226950.6	27.801	17.565	0.634	1.55186	2.08e-07	up
DAP3	ENSG00000132676.15	95.378	39.351	1.256	2.38833	2.69e-68	up
DAPK2	ENSG00000035664.11	4.37	1.105	1.351	2.55089	2.77e-40	up
DAPK3	ENSG00000167657.11	24.01	11.695	0.978	1.96973	3.92e-27	up
DARS2	ENSG00000117593.9	10.48	3.105	1.484	2.79723	3.52e-50	up
DAXX	ENSG00000204209.10	23.62	10.495	1.099	2.14206	5.71e-40	up
DBF4	ENSG00000006634.7	2.49	1.275	0.617	1.53368	1.05e-18	up
DBH	ENSG00000123454.10	0.56	10.785	-2.917	0.132402	5.04e-99	down
DBH-AS1	ENSG00000225756.1	5.1	20.855	-1.841	0.279128	1.48e-21	down
DBN1	ENSG00000113758.13	4.76	1.49	1.21	2.31338	5.55e-22	up
DBNDD1	ENSG00000003249.13	11.41	2.12	1.992	3.97788	7.68e-36	up
DBNDD2	ENSG00000244274.7	8.35	3.465	1.066	2.09362	1.79e-24	up
DBNL	ENSG00000136279.18	36.65	22.96	0.652	1.57135	1.85e-30	up
DBP	ENSG00000105516.10	18.81	6.13	1.474	2.77791	2.74e-34	up
DCAF13	ENSG00000164934.13	17.179	6.265	1.323	2.50186	4.36e-45	up
DCAF7	ENSG00000136485.14	10.47	6.015	0.709	1.63467	1.31e-20	up
DCDC2	ENSG00000146038.11	2.38	0.62	1.061	2.08638	3.39e-11	up
DCK	ENSG00000156136.9	3.95	1.415	1.035	2.04911	8.38e-27	up
DCLRE1B	ENSG00000118655.4	1.23	0.465	0.606	1.52203	1.12e-25	up
DCN	ENSG00000011465.16	14.87	101.289	-2.688	0.155178	1.21e-29	down
DCTN1	ENSG00000204843.12	42.44	23.535	0.824	1.77031	1.91e-37	up
DCTN2	ENSG00000175203.15	55.341	26.62	1.028	2.0392	6.03e-34	up
DCTN3	ENSG00000137100.15	52.428	30.359	0.769	1.70409	3.69e-32	up
DCTN4	ENSG00000132912.12	12.06	7.315	0.651	1.57026	1.17e-26	up
DCTPP1	ENSG00000179958.8	22.201	9.24	1.18	2.26577	5.91e-53	up
DCUN1D3	ENSG00000188215.9	1.65	3.595	-0.794	0.576743	9.86e-35	down
DCXR	ENSG00000169738.7	569.281	889.19	-0.642	0.640824	0.000183	down
DDA1	ENSG00000130311.10	21.941	13.14	0.698	1.62225	1.7e-17	up
DDAH2	ENSG00000213722.8	45.041	19.78	1.148	2.21606	3.31e-31	up
DDB1	ENSG00000167986.13	71.639	39.396	0.847	1.79876	3.26e-55	up
DDOST	ENSG00000244038.9	104.22	48.816	1.079	2.11257	1.42e-35	up
DDR1	ENSG00000204580.11	5.47	2.56	0.862	1.81756	2.41e-07	up
DDRGK1	ENSG00000198171.12	77.578	40.165	0.933	1.90924	1.56e-44	up
DDTL	ENSG00000099974.7	5.62	9.965	-0.728	0.60374	1.02e-11	down
DDX1	ENSG00000079785.14	35.68	20.325	0.782	1.71951	4.18e-28	up
DDX10	ENSG00000178105.9	10.56	5.81	0.763	1.69702	9.09e-35	up
DDX27	ENSG00000124228.14	15.85	8.15	0.881	1.84165	1.53e-37	up
DDX39A	ENSG00000123136.14	36.501	17.886	0.99	1.98618	3.77e-36	up
DDX3Y	ENSG00000067048.16	3.68	8.605	-1.037	0.48734	3.27e-10	down
DDX41	ENSG00000183258.11	59.511	26.05	1.162	2.23767	1.64e-69	up
DDX49	ENSG00000105671.11	34.671	18.9	0.842	1.79253	4e-46	up
DDX50	ENSG00000107625.12	9.53	5.57	0.681	1.60325	3.21e-21	up
DDX54	ENSG00000123064.12	40.59	20.634	0.943	1.92252	1.64e-50	up
DDX56	ENSG00000136271.10	48.972	29.98	0.69	1.61328	7.66e-31	up
DDX59	ENSG00000118197.13	11.99	6.025	0.887	1.84933	1.42e-31	up
DDX6	ENSG00000110367.11	10.93	6.64	0.643	1.56157	5.05e-11	up
DDX60	ENSG00000137628.16	4.9	2.245	0.863	1.81882	6.31e-06	up
DEAF1	ENSG00000177030.16	11.78	6.575	0.755	1.68763	4.98e-33	up
DEDD	ENSG00000158796.16	20.23	9.685	0.991	1.98756	7.68e-38	up
DEFA1	ENSG00000206047.2	0.09	2.755	-1.784	0.290377	7.86e-44	down
DEFA1B	ENSG00000240247.6	0	2.35	-1.744	0.298541	8.92e-47	down
DEFA3	ENSG00000239839.5	0	1.345	-1.23	0.426317	2.14e-31	down
DEGS1	ENSG00000143753.12	19.8	10.535	0.851	1.80375	7.34e-21	up
DEK	ENSG00000124795.14	23.14	12.54	0.834	1.78262	1.97e-14	up
DENND5A	ENSG00000184014.7	15.43	9.125	0.698	1.62225	2.26e-16	up
DENR	ENSG00000139726.10	14.42	8.545	0.692	1.61552	1.77e-28	up
DEPDC1	ENSG00000024526.16	0.74	0.03	0.756	1.6888	3.23e-29	up
DEPDC1B	ENSG00000035499.12	1.23	0.12	0.994	1.9917	1.73e-28	up
DEPDC7	ENSG00000121690.9	11.05	22.459	-0.961	0.513701	2.98e-23	down
DEPTOR	ENSG00000155792.9	9.3	3.985	1.047	2.06623	4.12e-28	up
DERL1	ENSG00000136986.9	56.191	26.628	1.05	2.07053	5.19e-37	up
DERL3	ENSG00000099958.14	5.09	3.03	0.596	1.51152	2.65e-06	up
DES	ENSG00000175084.11	0.19	2.725	-1.646	0.319525	3.52e-34	down
DESI2	ENSG00000121644.18	7.11	3.74	0.775	1.71119	9.43e-24	up
DGCR14	ENSG00000100056.11	7.25	3.74	0.8	1.7411	3.3e-48	up
DGCR2	ENSG00000070413.18	20.75	11.53	0.796	1.73628	1.94e-27	up
DGCR8	ENSG00000128191.13	5.81	9.295	-0.596	0.661586	0.00049	down
DGUOK	ENSG00000114956.19	34.649	20.52	0.728	1.65634	1.1e-28	up
DHFR	ENSG00000228716.6	13.14	7.685	0.703	1.62789	1.55e-13	up
DHFRP1	ENSG00000188985.6	2.31	0.635	1.018	2.02511	4.52e-10	up
DHODH	ENSG00000102967.11	14.04	49.561	-1.749	0.297508	3.99e-44	down
DHRS1	ENSG00000157379.13	42.429	69.886	-0.707	0.612593	7.54e-05	down
DHRS11	ENSG00000278535.4	10.58	6.445	0.637	1.55509	1.58e-20	up
DHRS7	ENSG00000100612.13	80.309	37.9	1.064	2.09072	5.29e-22	up
DHRS7B	ENSG00000109016.17	21.32	10.515	0.955	1.93858	6.07e-36	up
DHX57	ENSG00000163214.20	5.13	2.57	0.78	1.71713	8.33e-31	up
DHX8	ENSG00000067596.10	12.97	6.955	0.812	1.75564	1.46e-44	up
DHX9	ENSG00000135829.16	41.55	19.855	1.029	2.04061	8.48e-40	up
DIABLO	ENSG00000184047.15	40.029	23.54	0.742	1.67249	1.48e-35	up
DIEXF	ENSG00000117597.17	2.73	1.475	0.592	1.50733	1.15e-16	up
DIO3OS	ENSG00000258498.6	0.41	4.344	-1.922	0.263888	2.75e-26	down
DIRAS3	ENSG00000162595.4	0.25	2.305	-1.403	0.378142	1.29e-38	down
DIS3L2	ENSG00000144535.19	8.77	4.915	0.724	1.65176	3.72e-39	up
DKC1	ENSG00000130826.15	15.34	8.045	0.853	1.80625	3e-19	up
DKK3	ENSG00000050165.17	6.82	3.93	0.666	1.58667	6.35e-07	up
DLAT	ENSG00000150768.15	8.46	5.13	0.626	1.54328	9.3e-11	up
DLEU1_1	ENSG00000276089.1	0.54	0	0.623	1.54007	0.00194	up
DLG4	ENSG00000132535.18	1.87	3.63	-0.69	0.619854	6.07e-08	down
DLG5-AS1	ENSG00000233871.2	0.93	0.15	0.747	1.6783	2.32e-30	up
DLGAP1-AS1	ENSG00000177337.7	7.94	2.765	1.248	2.37512	3.17e-30	up
DLGAP5	ENSG00000126787.12	1.41	0.07	1.171	2.25168	3.76e-38	up
DLL4	ENSG00000128917.6	3.79	1.165	1.146	2.21299	6.49e-35	up
DMD	ENSG00000198947.14	5.75	9.31	-0.611	0.654743	4.43e-10	down
DMGDH	ENSG00000132837.14	21.06	42.979	-0.995	0.501736	1.18e-11	down
DMRTA1	ENSG00000176399.3	1.32	2.575	-0.624	0.648869	3.16e-14	down
DMTF1	ENSG00000135164.18	7.44	13.45	-0.776	0.583984	0.00538	down
DMWD	ENSG00000185800.11	7.19	4.365	0.61	1.52626	2.22e-21	up
DNAAF1	ENSG00000154099.17	0.95	0.29	0.596	1.51152	4.8e-09	up
DNAAF5	ENSG00000164818.15	7.6	3.73	0.862	1.81756	2.82e-25	up
DNAH1	ENSG00000114841.17	2.28	4.295	-0.691	0.619424	0.0127	down
DNAH14	ENSG00000185842.14	5.45	2.84	0.748	1.67946	6.35e-25	up
DNAJB11	ENSG00000090520.10	145.411	63.964	1.172	2.25324	4.51e-58	up
DNAJB6	ENSG00000105993.14	30.519	18.745	0.675	1.5966	4.04e-18	up
DNAJC1	ENSG00000136770.10	22.099	13.04	0.718	1.6449	3.22e-22	up
DNAJC12	ENSG00000108176.14	6.66	21.085	-1.528	0.346758	1.18e-18	down
DNAJC14	ENSG00000135392.15	9.36	4.715	0.858	1.81252	1.03e-09	up
DNAJC15	ENSG00000120675.5	9.92	5.85	0.673	1.59438	1.03e-07	up
DNAJC19P9	ENSG00000258608.1	2.02	0.425	1.084	2.11991	5.55e-20	up
DNAJC2	ENSG00000105821.14	12.91	7.555	0.701	1.62563	3.01e-24	up
DNAJC21	ENSG00000168724.14	16.5	9.72	0.707	1.63241	3.44e-23	up
DNAJC25	ENSG00000059769.19	7.24	12.82	-0.746	0.596254	3.02e-21	down
DNAJC27-AS1	ENSG00000224165.5	2.36	1.17	0.631	1.54864	6.18e-16	up
DNAJC5	ENSG00000101152.10	10.46	5.895	0.733	1.66209	4.85e-23	up
DNAJC7	ENSG00000168259.14	52.548	30.92	0.746	1.67714	2.04e-33	up
DNAJC8	ENSG00000126698.10	37.491	22.476	0.713	1.63921	2.63e-31	up
DNAJC9	ENSG00000213551.4	6.3	3.315	0.759	1.69232	5.24e-24	up
DNAL4	ENSG00000100246.12	6.67	4	0.617	1.53368	3.1e-23	up
DNASE1L3	ENSG00000163687.13	6.64	39.306	-2.399	0.189596	3.21e-36	down
DNASE2	ENSG00000105612.8	32.07	13.445	1.195	2.28945	5.48e-27	up
DNHD1	ENSG00000179532.12	1.45	6.529	-1.62	0.325335	1.38e-17	down
DNLZ	ENSG00000213221.4	10.95	5.35	0.912	1.88165	8.71e-32	up
DNM1	ENSG00000106976.18	0.83	1.994	-0.71	0.61132	0.0105	down
DNMT3A	ENSG00000119772.16	4.97	2.09	0.95	1.93187	2.22e-28	up
DNMT3L	ENSG00000142182.8	0.39	1.41	-0.794	0.576743	0.028	down
DNPH1	ENSG00000112667.12	125.6	57.579	1.112	2.16145	3.92e-46	up
DNTTIP1	ENSG00000101457.12	17.36	8.485	0.953	1.93589	1.08e-55	up
DNTTIP2	ENSG00000067334.13	23.54	13	0.81	1.75321	3.17e-34	up
DOCK5	ENSG00000147459.17	2.04	5.98	-1.199	0.435577	5.82e-19	down
DOHH	ENSG00000129932.7	7.4	4.255	0.677	1.59881	6.98e-31	up
DOLK	ENSG00000175283.7	10.08	4.42	1.032	2.04486	8.5e-57	up
DPCD	ENSG00000166171.12	7.67	3.15	1.063	2.08927	3.19e-37	up
DPF2	ENSG00000133884.9	13.06	8.245	0.605	1.52098	1.38e-24	up
DPF3	ENSG00000205683.11	0.28	1.23	-0.801	0.573951	2.65e-34	down
DPH1	ENSG00000108963.17	10.36	22.265	-1.034	0.488354	1.87e-17	down
DPH3	ENSG00000154813.9	10.33	4.995	0.918	1.88949	2.51e-37	up
DPH5	ENSG00000117543.19	16.03	10.075	0.621	1.53794	4.6e-26	up
DPH6	ENSG00000134146.11	6.08	2.96	0.838	1.78757	2.27e-34	up
DPM1	ENSG00000000419.12	27.34	17.445	0.62	1.53688	8.62e-19	up
DPM2	ENSG00000136908.17	29.06	14.375	0.967	1.95477	3.28e-40	up
DPM3	ENSG00000179085.7	133.61	60.894	1.121	2.17498	1.08e-40	up
DPP3	ENSG00000254986.7	21.58	10.23	1.008	2.01112	6.32e-37	up
DPP4	ENSG00000197635.9	19.36	5.345	1.682	3.20872	3.61e-16	up
DPT	ENSG00000143196.4	0.55	6.09	-2.194	0.218545	5.77e-25	down
DPY30	ENSG00000162961.13	58.651	25.86	1.151	2.22068	3.29e-71	up
DRAM1	ENSG00000136048.13	4.04	2.09	0.706	1.63127	1.59e-16	up
DRAM2	ENSG00000156171.14	24.14	11.615	0.995	1.99308	6.5e-33	up
DRAP1	ENSG00000175550.7	101.391	38.361	1.379	2.60088	4.29e-83	up
DRG1	ENSG00000185721.11	40.159	18.46	1.081	2.1155	7.3e-57	up
DROSHA	ENSG00000113360.16	21.51	11.055	0.901	1.86736	2.14e-41	up
DSCC1	ENSG00000136982.5	1.42	0.34	0.853	1.80625	1.17e-41	up
DSE	ENSG00000111817.16	1.03	2.73	-0.878	0.544121	8.49e-21	down
DSN1	ENSG00000149636.15	7.32	2.66	1.185	2.27363	1.72e-48	up
DSP	ENSG00000096696.13	22.11	14.289	0.596	1.51152	3.1e-08	up
DSTN	ENSG00000125868.15	100.273	66.431	0.587	1.50212	4.05e-15	up
DSTNP2	ENSG00000248593.3	2.9	1.2	0.826	1.77276	2.21e-29	up
DTD1	ENSG00000125821.11	10.72	4.72	1.035	2.04911	4.28e-20	up
DTL	ENSG00000143476.17	2.23	0.145	1.496	2.8206	1.04e-41	up
DTNA	ENSG00000134769.21	6.14	0.99	1.843	3.58755	4.13e-27	up
DTNBP1	ENSG00000047579.19	8.48	3.67	1.021	2.02933	1.58e-32	up
DTX1	ENSG00000135144.7	4.03	11.335	-1.294	0.407819	1.17e-21	down
DTX4	ENSG00000110042.7	3.77	8.57	-1.005	0.49827	1.15e-10	down
DTYMK	ENSG00000168393.12	19.68	7.14	1.345	2.5403	3.89e-55	up
DUS1L	ENSG00000169718.17	121.389	79.233	0.609	1.5252	4.52e-35	up
DUS4L	ENSG00000105865.10	3.35	1.57	0.759	1.69232	3.22e-32	up
DUSP1	ENSG00000120129.5	76.452	213.619	-1.47	0.360982	6.33e-21	down
DUSP12	ENSG00000081721.11	8.78	4.49	0.833	1.78139	1.61e-30	up
DUSP23	ENSG00000158716.8	131.497	63.76	1.033	2.04627	3.93e-33	up
DUSP3	ENSG00000108861.8	46.372	29.425	0.639	1.55725	3.07e-26	up
DUSP7	ENSG00000164086.9	3.4	1.825	0.639	1.55725	1.4e-18	up
DUSP8	ENSG00000184545.10	2.82	1.16	0.823	1.76908	1.02e-07	up
DUSP9	ENSG00000130829.17	2.14	0.27	1.306	2.47255	1.47e-24	up
DUT	ENSG00000128951.13	39.091	23.525	0.709	1.63467	6.99e-23	up
DUXAP8	ENSG00000206195.10	1.89	0.225	1.238	2.35871	1.59e-27	up
DUXAP9	ENSG00000225210.9	1.28	0.15	0.987	1.98206	1.6e-24	up
DYM	ENSG00000141627.13	13.6	7.18	0.836	1.78509	7.74e-41	up
DYNC1H1	ENSG00000197102.10	65.922	29.81	1.119	2.17196	3.19e-53	up
DYNC1I2	ENSG00000077380.15	19.43	11.365	0.724	1.65176	1.78e-18	up
DYNC1LI1	ENSG00000144635.8	9.07	5.345	0.666	1.58667	3.46e-27	up
DYNC1LI2	ENSG00000135720.12	7.98	12.795	-0.619	0.651122	1.91e-06	down
DYNC2LI1	ENSG00000138036.18	6.61	3.985	0.61	1.52626	5.36e-21	up
DYNLL1	ENSG00000088986.10	246.304	98.267	1.317	2.49147	1.33e-55	up
DYNLRB1	ENSG00000125971.16	145.139	51.949	1.465	2.76063	1.38e-80	up
DYNLT1	ENSG00000146425.10	61.682	35.095	0.796	1.73628	1.82e-20	up
DYRK1B	ENSG00000105204.13	4.88	2.725	0.659	1.57899	7.25e-20	up
DYRK2	ENSG00000127334.10	2.09	1.035	0.603	1.51887	8.96e-16	up
E2F1	ENSG00000101412.12	5.49	0.28	2.342	5.07005	2.9e-57	up
E2F3	ENSG00000112242.14	2.53	1.34	0.593	1.50838	1.03e-15	up
E2F8	ENSG00000129173.12	0.76	0.03	0.773	1.70882	2.29e-27	up
EAPP	ENSG00000129518.8	22.841	13.789	0.689	1.61217	2.12e-27	up
EBAG9	ENSG00000147654.14	21.159	12.095	0.759	1.69232	5.24e-26	up
EBF4	ENSG00000088881.20	2.55	6.54	-1.087	0.470739	8.38e-07	down
ECD	ENSG00000122882.10	10.79	5.56	0.846	1.79751	5.16e-40	up
ECE2	ENSG00000145194.17	9.14	4.655	0.843	1.79378	5.07e-37	up
ECHDC2	ENSG00000121310.16	148.549	458.109	-1.618	0.325787	1.73e-42	down
ECI2	ENSG00000198721.12	141.033	87.86	0.677	1.59881	5.4e-11	up
ECM1	ENSG00000143369.14	2.51	17.755	-2.418	0.187115	1.3e-63	down
ECT2	ENSG00000114346.13	3	0.61	1.313	2.48458	4.23e-34	up
EDEM1	ENSG00000134109.10	10.58	18.409	-0.745	0.596668	2.51e-19	down
EDEM2	ENSG00000088298.12	23.55	14.45	0.668	1.58887	2.34e-32	up
EDF1	ENSG00000107223.12	529.467	281.501	0.909	1.87774	4.04e-46	up
EDIL3	ENSG00000164176.12	0.78	0.11	0.681	1.60325	8.58e-20	up
EDNRB	ENSG00000136160.14	3.98	6.5	-0.591	0.663883	8.98e-11	down
EEF1A1	ENSG00000156508.17	3409.39	1786.35	0.932	1.90792	1.54e-29	up
EEF1A1P12	ENSG00000214199.3	0.9	0.09	0.802	1.74352	4.93e-21	up
EEF1A1P13	ENSG00000250182.3	1.26	0.48	0.611	1.52732	3.93e-19	up
EEF1A1P5	ENSG00000196205.8	63.341	26.253	1.239	2.36035	2.14e-14	up
EEF1A1P6	ENSG00000233476.3	11.7	3.45	1.513	2.85403	1.01e-30	up
EEF1A1P9	ENSG00000249264.1	0.9	0.095	0.795	1.73508	2.05e-34	up
EEF1A2	ENSG00000101210.10	7.09	0.45	2.48	5.57897	9.75e-14	up
EEF1B2	ENSG00000114942.13	351.479	201.403	0.8	1.7411	3.72e-25	up
EEF1D	ENSG00000104529.17	621.107	280.43	1.144	2.20993	2.2e-43	up
EEF1E1	ENSG00000124802.11	11.44	5.96	0.838	1.78757	4.78e-19	up
EEF1G	ENSG00000254772.9	721.421	356.435	1.015	2.0209	1.2e-44	up
EEF2	ENSG00000167658.15	593.497	317.221	0.902	1.86865	8.57e-36	up
EEF2KMT	ENSG00000118894.14	6.71	3.43	0.799	1.73989	9.33e-33	up
EFCAB11	ENSG00000140025.15	4.05	1.51	1.009	2.01252	6.94e-49	up
EFCAB2	ENSG00000203666.12	6.74	3.93	0.651	1.57026	2.39e-17	up
EFHD1	ENSG00000115468.11	5.26	17.155	-1.536	0.34484	2.61e-09	down
EFHD2	ENSG00000142634.12	21.591	12.095	0.787	1.72548	1.02e-19	up
EFNA2	ENSG00000099617.3	1.82	3.285	-0.604	0.657927	3.19e-06	down
EFNA3	ENSG00000143590.13	2.09	0.655	0.901	1.86736	9.79e-15	up
EFNA4	ENSG00000243364.7	8.27	2.885	1.255	2.38667	2e-46	up
EFTUD1	ENSG00000140598.13	4.72	2.355	0.77	1.70527	1.04e-20	up
EFTUD2	ENSG00000108883.12	32.139	14.38	1.107	2.15397	2.23e-57	up
EGLN1	ENSG00000135766.8	15.42	9.545	0.639	1.55725	7.58e-13	up
EGLN2	ENSG00000269858.5	48.321	25.845	0.878	1.83783	1.22e-35	up
EGLN3	ENSG00000129521.13	1.77	0.845	0.586	1.50108	2.33e-05	up
EGR1	ENSG00000120738.7	18.64	44.085	-1.199	0.435577	1.97e-11	down
EHD2	ENSG00000024422.11	7.51	3.95	0.782	1.71951	3.13e-10	up
EHD3	ENSG00000013016.14	0.91	2.095	-0.696	0.617281	2.83e-22	down
EHD4	ENSG00000103966.9	9.79	3.77	1.178	2.26263	6.04e-22	up
EHHADH	ENSG00000113790.10	44.01	67.494	-0.606	0.657016	5e-07	down
EHMT2	ENSG00000204371.11	23.36	8.135	1.415	2.6666	1.27e-58	up
EID1	ENSG00000255302.3	50.129	30.275	0.709	1.63467	3.39e-09	up
EIF1	ENSG00000173812.10	616.432	327.714	0.909	1.87774	2.13e-41	up
EIF1AD	ENSG00000175376.8	11.51	6.22	0.793	1.73267	1.44e-40	up
EIF2A	ENSG00000144895.11	47.679	27.94	0.75	1.68179	2.77e-31	up
EIF2AK1	ENSG00000086232.12	45.8	23.579	0.929	1.90396	9.48e-42	up
EIF2B1	ENSG00000111361.12	17.91	10.465	0.722	1.64947	9.34e-36	up
EIF2B2	ENSG00000119718.10	22.181	11.245	0.921	1.89343	4.41e-31	up
EIF2D	ENSG00000143486.15	30.789	13.13	1.17	2.25012	1.04e-57	up
EIF2S1	ENSG00000134001.12	32.03	18.193	0.783	1.72071	1.74e-12	up
EIF2S2	ENSG00000125977.6	33.171	17.904	0.854	1.80751	1.15e-32	up
EIF2S3	ENSG00000130741.10	41.3	23.045	0.815	1.7593	8e-19	up
EIF3A	ENSG00000107581.12	30.759	17.304	0.795	1.73508	7.99e-09	up
EIF3B	ENSG00000106263.17	62.66	34.784	0.831	1.77892	3.91e-34	up
EIF3C	ENSG00000184110.14	279.518	147.027	0.922	1.89474	2.65e-34	up
EIF3CL	ENSG00000205609.12	33.16	14.54	1.136	2.19771	9.35e-38	up
EIF3D	ENSG00000100353.17	84.829	35.248	1.244	2.36854	9.48e-55	up
EIF3E	ENSG00000104408.9	194.253	69.545	1.469	2.7683	1e-45	up
EIF3F	ENSG00000175390.12	106.787	62.926	0.754	1.68646	2.39e-34	up
EIF3FP3	ENSG00000233426.3	3.98	1.84	0.81	1.75321	1.98e-18	up
EIF3G	ENSG00000130811.10	130.97	66.59	0.965	1.95206	2.82e-49	up
EIF3H	ENSG00000147677.10	142.754	54.924	1.362	2.57041	7.81e-48	up
EIF3I	ENSG00000084623.11	100.907	54.97	0.865	1.82134	4e-38	up
EIF3K	ENSG00000178982.9	205.429	85.005	1.263	2.39994	5.18e-70	up
EIF3L	ENSG00000100129.17	197.594	101.761	0.951	1.93321	2.94e-36	up
EIF3M	ENSG00000149100.12	133.963	61.922	1.101	2.14503	2.64e-48	up
EIF4A3	ENSG00000141543.9	37.919	18.694	0.983	1.97657	3.24e-41	up
EIF4B	ENSG00000063046.17	70.668	39.5	0.823	1.76908	2.64e-18	up
EIF4BP7	ENSG00000225031.1	1.68	0.34	1	2	3.21e-40	up
EIF4E2	ENSG00000135930.13	49.169	30.684	0.663	1.58337	5.28e-36	up
EIF4EBP2	ENSG00000148730.6	26.27	15.81	0.698	1.62225	1.44e-16	up
EIF4EBP3	ENSG00000243056.1	36.661	19.695	0.864	1.82008	5.86e-22	up
EIF4G2	ENSG00000110321.15	128.55	77.88	0.716	1.64262	3.15e-10	up
EIF5A2	ENSG00000163577.7	1.51	0.46	0.782	1.71951	4.32e-13	up
EIF5AP4	ENSG00000234743.1	3.95	0.16	2.093	4.26634	9.78e-37	up
EIF6	ENSG00000242372.6	180.305	77.275	1.212	2.31659	5.07e-65	up
ELAVL1	ENSG00000066044.13	23.55	13.855	0.725	1.6529	3.78e-30	up
ELFN1	ENSG00000225968.7	1.89	3.93	-0.771	0.586011	3.44e-05	down
ELK3	ENSG00000111145.7	4.08	1.965	0.777	1.71356	1.32e-15	up
ELMO1	ENSG00000155849.15	14.94	9.265	0.635	1.55294	2.65e-14	up
ELOVL1	ENSG00000066322.12	37.6	17.105	1.092	2.13169	1.59e-39	up
ELOVL2	ENSG00000197977.3	17.6	4.335	1.802	3.48703	7.73e-15	up
ELP4	ENSG00000109911.17	5.37	3.215	0.596	1.51152	1.44e-24	up
EMC10	ENSG00000161671.16	75.258	46.51	0.683	1.60547	3.01e-19	up
EMC2	ENSG00000104412.7	31.99	14.01	1.136	2.19771	6.04e-41	up
EMC3	ENSG00000125037.12	74.279	28.66	1.344	2.53854	1.83e-55	up
EMC4	ENSG00000128463.12	77.299	36.715	1.054	2.07628	5.22e-67	up
EMC7	ENSG00000134153.9	61.862	31.33	0.959	1.94396	2.77e-48	up
EMCN	ENSG00000164035.9	3.89	1.22	1.139	2.20228	2.32e-25	up
EMD	ENSG00000102119.10	48.468	27.5	0.796	1.73628	3.74e-32	up
EME1	ENSG00000154920.14	1.13	0.24	0.781	1.71832	1.29e-29	up
EME2	ENSG00000197774.12	1.67	3.52	-0.76	0.590496	0.0171	down
EMG1	ENSG00000126749.14	17.06	9.185	0.826	1.77276	1.71e-32	up
EMID1	ENSG00000186998.15	3.02	1.29	0.812	1.75564	9.2e-11	up
EMILIN1	ENSG00000138080.13	6.22	13.34	-0.99	0.503478	6.28e-10	down
EMILIN2	ENSG00000132205.10	1.98	0.755	0.764	1.69819	1.76e-15	up
EML3	ENSG00000149499.11	15.85	24.752	-0.612	0.654289	0.00282	down
EMP1	ENSG00000134531.9	7.72	3.295	1.022	2.03073	2.12e-06	up
ENAH	ENSG00000154380.16	10.65	2.805	1.614	3.06099	2.54e-29	up
ENGASE	ENSG00000167280.16	5.9	13.544	-1.076	0.474342	0.000147	down
ENO1	ENSG00000074800.13	415.123	223.541	0.89	1.85318	1.07e-18	up
ENO3	ENSG00000108515.17	11.36	58.1	-2.258	0.209062	4.36e-29	down
ENOPH1	ENSG00000145293.14	12.89	6.015	0.986	1.98069	2.93e-35	up
ENPP2	ENSG00000136960.12	14.99	3.555	1.812	3.51129	3.56e-22	up
ENSA	ENSG00000143420.17	109.949	44.47	1.287	2.4402	1.18e-60	up
TSPAN6	ENSG00000000003.14	42.691	25.7	0.711	1.63694	3.57e-14	up
FGR	ENSG00000000938.12	1.5	3.855	-0.958	0.51477	1.16e-18	down
FUCA2	ENSG00000001036.13	34.951	16.73	1.02	2.02792	1.28e-29	up
LAS1L	ENSG00000001497.16	17.34	8.3	0.98	1.97247	3e-56	up
SEMA3F	ENSG00000001617.11	5.44	1.655	1.278	2.42503	1.43e-50	up
RAD52	ENSG00000002016.16	2.34	4.505	-0.721	0.606677	0.000217	down
LASP1	ENSG00000002834.17	64.408	28.585	1.145	2.21146	4.22e-38	up
RBM5	ENSG00000003756.16	22.13	42.285	-0.904	0.534403	0.000254	down
SLC7A2	ENSG00000003989.16	14.44	46.174	-1.611	0.327371	3.88e-24	down
PLXND1	ENSG00000004399.12	36.579	15.975	1.147	2.21453	2.23e-29	up
FKBP4	ENSG00000004478.7	33.18	21.209	0.622	1.53901	4.72e-10	up
RBM6	ENSG00000004534.14	19.91	40.72	-0.997	0.501041	0.00143	down
RECQL	ENSG00000004700.15	4.91	2.6	0.715	1.64148	1.6e-08	up
HSPB6	ENSG00000004776.11	6.21	11.385	-0.781	0.581963	2.75e-06	down
PDK4	ENSG00000004799.7	19.92	40.029	-0.972	0.509799	6.95e-07	down
HCCS	ENSG00000004961.14	13.02	7.3	0.756	1.6888	9.57e-25	up
PRSS22	ENSG00000005001.9	0.07	0.735	-0.697	0.616854	1.26e-06	down
SKAP2	ENSG00000005020.12	4.4	1.94	0.877	1.83655	4.68e-12	up
SLC25A5	ENSG00000005022.5	254.813	138.572	0.874	1.83274	1.21e-24	up
POLR2J	ENSG00000005075.15	71.401	39.075	0.853	1.80625	8.66e-52	up
LIG3	ENSG00000005156.11	6.13	3.51	0.661	1.58118	2.2e-14	up
RPAP3	ENSG00000005175.9	6.78	4.035	0.628	1.54542	4.83e-26	up
PRKAR2B	ENSG00000005249.12	0.18	0.775	-0.589	0.664804	5.84e-16	down
WDR54	ENSG00000005448.16	3.07	1.625	0.633	1.55079	5.03e-13	up
LAMP2	ENSG00000005893.15	125.756	60.959	1.033	2.04627	4.88e-20	up
TMEM98	ENSG00000006042.11	30.38	7.44	1.895	3.71922	2.53e-21	up
TMEM132A	ENSG00000006118.14	2.42	0.575	1.119	2.17196	1.31e-17	up
TNFRSF12A	ENSG00000006327.13	46.019	15.247	1.533	2.89387	8.77e-15	up
RALA	ENSG00000006451.7	11.51	5.44	0.958	1.94261	7.63e-38	up
GGCT	ENSG00000006625.17	31.26	13.475	1.156	2.22839	8.64e-56	up
TBXA2R	ENSG00000006638.11	1	2.535	-0.822	0.565657	2.98e-32	down
IFRD1	ENSG00000006652.13	9.37	15.615	-0.68	0.624165	0.0495	down
GTF2IRD1	ENSG00000006704.10	7.07	2.745	1.108	2.15547	1.25e-33	up
PAF1	ENSG00000006712.14	32.32	20.935	0.603	1.51887	1.12e-29	up
MARK4	ENSG00000007047.14	14.53	7.14	0.932	1.90792	1.19e-34	up
PROM1	ENSG00000007062.11	0.07	0.895	-0.825	0.564482	0.00232	down
KIAA0100	ENSG00000007202.14	13.92	7.34	0.839	1.78881	6e-13	up
TRAPPC6A	ENSG00000007255.10	45.279	24.755	0.846	1.79751	6.56e-27	up
RPUSD1	ENSG00000007376.7	8.68	5.065	0.675	1.5966	2.78e-30	up
LUC7L	ENSG00000007392.16	14.78	26.775	-0.816	0.568015	0.000879	down
TSR3	ENSG00000007520.3	44.151	23.105	0.905	1.87254	6.5e-49	up
SELE	ENSG00000007908.15	0.27	1.205	-0.796	0.575944	4.51e-21	down
PSMB1	ENSG00000008018.8	177.342	115.235	0.618	1.53475	9.58e-24	up
NADK	ENSG00000008130.15	32.631	61.605	-0.897	0.537002	7.59e-20	down
SYPL1	ENSG00000008282.7	39.519	20.006	0.948	1.9292	3.78e-25	up
SS18L2	ENSG00000008324.10	22.119	12.895	0.735	1.6644	4.36e-43	up
MPND	ENSG00000008382.15	32.969	18.035	0.836	1.78509	2.25e-32	up
NFIX	ENSG00000008441.16	11.57	7.295	0.6	1.51572	2.55e-07	up
MMP25	ENSG00000008516.16	0.34	1.19	-0.708	0.612168	1.09e-17	down
IL32	ENSG00000008517.16	748.417	295.25	1.339	2.52976	1.34e-21	up
PKD1	ENSG00000008710.17	9.68	18.13	-0.841	0.558256	0.00654	down
MAPK8IP2	ENSG00000008735.13	1.26	0.2	0.913	1.88296	4.64e-24	up
RHOBTB2	ENSG00000008853.16	2.04	1.01	0.597	1.51257	3.34e-14	up
RPS20	ENSG00000008988.9	1550.37	610.077	1.344	2.53854	9.99e-54	up
TENM1	ENSG00000009694.13	0.12	1.3	-1.038	0.487002	5.58e-26	down
MLXIPL	ENSG00000009950.15	98.7	263.982	-1.41	0.376312	2.76e-10	down
ETV7	ENSG00000010030.13	1.5	0.545	0.694	1.61776	9.48e-07	up
METTL13	ENSG00000010165.19	18	7.735	1.121	2.17498	6.04e-57	up
UQCRC1	ENSG00000010256.10	230.943	129.073	0.834	1.78262	6.94e-42	up
STARD3NL	ENSG00000010270.13	7.77	4.37	0.708	1.63354	3.25e-13	up
NCAPD2	ENSG00000010292.12	4.88	2.505	0.746	1.67714	2.33e-19	up
SEMA3G	ENSG00000010319.6	1.93	0.435	1.03	2.04202	6.6e-27	up
STAB1	ENSG00000010327.10	22.33	40.065	-0.816	0.568015	6.94e-11	down
SLC6A13	ENSG00000010379.15	2.29	11.89	-1.97	0.255253	1.19e-28	down
ZNF200	ENSG00000010539.11	2.69	1.405	0.618	1.53475	1.89e-22	up
HFE	ENSG00000010704.18	5.92	2.83	0.853	1.80625	7.67e-09	up
LYPLA2	ENSG00000011009.10	51.239	33.614	0.594	1.50943	3.27e-25	up
NME2	ENSG00000011052.21	15.899	5.455	1.389	2.61897	5.15e-22	up
UTP18	ENSG00000011260.13	16.731	7.97	0.983	1.97657	4.08e-49	up
RNF216	ENSG00000011275.18	6.12	3.725	0.592	1.50733	1.13e-20	up
SYT7	ENSG00000011347.9	6.73	21.18	-1.521	0.348444	2.42e-13	down
QPCTL	ENSG00000011478.11	7.44	3.68	0.851	1.80375	2.22e-32	up
TYROBP	ENSG00000011600.11	61.43	33.153	0.87	1.82766	3.85e-06	up
ERCC1	ENSG00000012061.15	37.519	20.624	0.833	1.78139	6.79e-35	up
MBTPS2	ENSG00000012174.11	5.77	3.265	0.667	1.58777	1.77e-12	up
KDM5D	ENSG00000012817.15	2.19	4.585	-0.808	0.571173	4.82e-09	down
UBR7	ENSG00000012963.13	6.56	4.015	0.592	1.50733	7.92e-21	up
PSMC4	ENSG00000013275.7	71.401	32.394	1.116	2.16745	7.36e-60	up
SLC25A39	ENSG00000013306.15	125.382	59.779	1.056	2.07916	2.03e-60	up
MVP	ENSG00000013364.18	57.15	31.695	0.831	1.77892	1.06e-16	up
NUB1	ENSG00000013374.15	23.131	13.46	0.739	1.66902	2.28e-28	up
RNF14	ENSG00000013561.17	20.831	13.4	0.6	1.51572	1.63e-11	up
TACC3	ENSG00000013810.18	10.26	3.13	1.447	2.72641	2.48e-40	up
POLA2	ENSG00000014138.8	7.17	2.465	1.238	2.35871	1.69e-50	up
MDH1	ENSG00000014641.17	150.664	91.189	0.718	1.6449	3.63e-24	up
MTMR11	ENSG00000014914.19	3.41	1.805	0.653	1.57243	1.58e-09	up
MATR3	ENSG00000015479.17	56.559	28.979	0.941	1.91986	2.59e-21	up
NPC1L1	ENSG00000015520.14	4.68	13.435	-1.346	0.393381	1.66e-15	down
XYLT2	ENSG00000015532.9	8.78	4.19	0.914	1.88426	8.22e-43	up
NUDCD3	ENSG00000015676.17	24.8	14.33	0.751	1.68296	7.94e-20	up
IGF1	ENSG00000017427.15	4.77	12.475	-1.224	0.428094	9.57e-14	down
RALBP1	ENSG00000017797.11	15.61	7.445	0.976	1.967	4.17e-36	up
RUFY3	ENSG00000018189.12	6.88	14.95	-1.017	0.494143	7.58e-15	down
SLC11A1	ENSG00000018280.16	0.59	2.335	-1.069	0.476649	5.08e-20	down
TTC27	ENSG00000018699.11	5.71	2.5	0.939	1.9172	9.67e-49	up
MARCO	ENSG00000019169.10	0.39	19.3	-3.868	0.0684882	4.03e-61	down
HGF	ENSG00000019991.15	0.79	6.615	-2.089	0.235044	6.68e-35	down
ZFP64	ENSG00000020256.19	4.24	2.1	0.757	1.68997	2.01e-29	up
MNAT1	ENSG00000020426.10	11.69	6.6	0.74	1.67018	1.43e-27	up
SERPINB1	ENSG00000021355.12	26.379	10.953	1.196	2.29104	4.83e-24	up
FHL1	ENSG00000022267.16	5.87	10.383	-0.728	0.60374	1.92e-11	down
RTFDC1	ENSG00000022277.12	50.758	25.675	0.956	1.93992	3.77e-42	up
RB1CC1	ENSG00000023287.12	9.57	5.265	0.755	1.68763	1.09e-16	up
GLRX2	ENSG00000023572.8	17.8	9.22	0.879	1.8391	5.69e-32	up
PLEKHO1	ENSG00000023902.13	11.96	5.79	0.933	1.90924	9.81e-15	up
GCLM	ENSG00000023909.9	12.39	7.559	0.646	1.56482	1.16e-05	up
RRAGD	ENSG00000025039.14	8.76	3.255	1.198	2.29421	1.36e-28	up
PHF20	ENSG00000025293.15	6.12	3.21	0.758	1.69114	2.64e-27	up
NCAPH2	ENSG00000025770.18	23.71	10.6	1.091	2.13022	1.53e-48	up
TOMM34	ENSG00000025772.7	12.99	6.905	0.824	1.77031	9.75e-33	up
VIM	ENSG00000026025.13	130.273	52.559	1.293	2.45037	1.76e-19	up
RTEL1-TNFRSF6B	ENSG00000026036.20	0.79	2.135	-0.809	0.570777	1.27e-09	down
RNASET2	ENSG00000026297.15	42.86	17.46	1.248	2.37512	9.02e-33	up
HMGB3	ENSG00000029993.14	42.071	26.43	0.651	1.57026	1.39e-06	up
GRN	ENSG00000030582.16	187.857	59.719	1.637	3.11018	6.44e-71	up
RANBP3	ENSG00000031823.14	19.28	12.08	0.633	1.55079	1.45e-24	up
TSSC1	ENSG00000032389.12	10.3	6.235	0.643	1.56157	9.45e-25	up
GAB2	ENSG00000033327.12	2.46	1	0.791	1.73027	3.42e-17	up
TMSB10	ENSG00000034510.5	859.646	208.556	2.038	4.10676	1.53e-37	up
GABARAPL2	ENSG00000034713.7	58.149	38.18	0.594	1.50943	4.5e-24	up
RFC1	ENSG00000035928.14	16.781	9.79	0.721	1.64832	9.29e-16	up
MYOM2	ENSG00000036448.9	0.86	4.635	-1.599	0.330106	2.62e-37	down
RPL26L1	ENSG00000037241.7	43.989	19.929	1.104	2.1495	1.27e-65	up
METTL1	ENSG00000037897.16	17.24	9.415	0.808	1.75078	1.74e-30	up
SPDL1	ENSG00000040275.16	2.51	0.82	0.948	1.9292	2.84e-31	up
STAU2	ENSG00000040341.17	11.48	6.55	0.725	1.6529	3.23e-20	up
PSMA4	ENSG00000041357.15	117.262	67.587	0.786	1.72429	1.13e-46	up
PARP3	ENSG00000041880.14	8.54	15.924	-0.827	0.5637	5.6e-07	down
FAM65C	ENSG00000042062.11	0.33	7.74	-2.716	0.152196	8.69e-74	down
TDP1	ENSG00000042088.13	3.17	1.47	0.756	1.6888	4e-26	up
TG	ENSG00000042832.11	0.27	1.165	-0.77	0.586417	1.22e-07	down
JADE2	ENSG00000043143.20	3.68	2.085	0.601	1.51677	1.55e-19	up
ZIC2	ENSG00000043355.10	1.42	0.01	1.261	2.39662	2.17e-31	up
PHKA2	ENSG00000044446.11	21.73	41.026	-0.887	0.540737	5.87e-09	down
HSPA5	ENSG00000044574.7	228.032	117.18	0.955	1.93858	3.65e-25	up
TPR	ENSG00000047410.13	20	9.455	1.006	2.00834	7.29e-31	up
MAP4	ENSG00000047849.21	34.75	22.705	0.593	1.50838	1.93e-17	up
TSPAN17	ENSG00000048140.17	14.9	7.335	0.932	1.90792	1.4e-40	up
NOP16	ENSG00000048162.19	22.42	11.515	0.904	1.87125	6.7e-27	up
RRM2B	ENSG00000048392.11	6.03	3.62	0.606	1.52203	8.34e-14	up
MRPS10	ENSG00000048544.5	20.26	12.03	0.706	1.63127	2.59e-27	up
KITLG	ENSG00000049130.13	1.21	0.47	0.588	1.50316	1.75e-13	up
RCN1	ENSG00000049449.8	45.201	26.865	0.729	1.65749	1.26e-08	up
RFC2	ENSG00000049541.10	17.2	8.385	0.956	1.93992	9.88e-35	up
NEDD4L	ENSG00000049759.16	25.941	11.405	1.119	2.17196	1.58e-29	up
HEXB	ENSG00000049860.13	156.096	62.003	1.318	2.4932	5.25e-66	up
MCUR1	ENSG00000050393.11	13.7	7.875	0.728	1.65634	1.79e-30	up
MAPK9	ENSG00000050748.17	8.35	5.175	0.598	1.51362	1.71e-15	up
FAM160A2	ENSG00000051009.10	14.52	23.955	-0.685	0.622006	2.77e-05	down
HOMER3	ENSG00000051128.18	7.3	2.49	1.25	2.37841	2.8e-23	up
RAD51	ENSG00000051180.16	1.75	0.235	1.155	2.22684	6.48e-39	up
THOC3	ENSG00000051596.9	22.43	9.25	1.193	2.28628	6.88e-48	up
PRSS8	ENSG00000052344.15	3	10.11	-1.474	0.359983	3.16e-09	down
RRP12	ENSG00000052749.13	8.35	4.355	0.804	1.74594	1.95e-23	up
FNIP2	ENSG00000052795.12	4.81	7.88	-0.612	0.654289	3.64e-08	down
USE1	ENSG00000053501.12	33.871	18.005	0.876	1.83528	2.15e-44	up
LAMA3	ENSG00000053747.15	3.81	0.88	1.355	2.55797	1.87e-22	up
TRAPPC3	ENSG00000054116.11	35.7	20.88	0.746	1.67714	3.12e-39	up
PHPT1	ENSG00000054148.17	99.787	48.509	1.026	2.03637	2.25e-41	up
OPN3	ENSG00000054277.12	14.71	6.955	0.982	1.9752	3.01e-21	up
HHAT	ENSG00000054392.12	2.35	0.96	0.773	1.70882	4.82e-21	up
TBC1D22A	ENSG00000054611.13	11.8	5.665	0.941	1.91986	2.26e-38	up
MRPL43	ENSG00000055950.16	69.17	39.531	0.792	1.73147	2.99e-49	up
ITIH4	ENSG00000055955.15	824.399	1451.32	-0.815	0.568408	5.43e-12	down
IL17RB	ENSG00000056736.9	21.14	13.348	0.626	1.54328	0.000268	up
GDI2	ENSG00000057608.16	87.51	55.844	0.639	1.55725	2.11e-18	up
MTA3	ENSG00000057935.13	10.86	5.565	0.853	1.80625	4.43e-33	up
RIOK2	ENSG00000058729.10	11.05	6.485	0.687	1.60993	4.6e-35	up
YIPF1	ENSG00000058799.13	25.149	15.15	0.695	1.61888	1.17e-25	up
NDC1	ENSG00000058804.11	3.47	1.73	0.711	1.63694	6.01e-25	up
TARBP1	ENSG00000059588.9	14.1	5.62	1.19	2.28153	5.14e-36	up
SNRNP40	ENSG00000060688.12	13.46	8.49	0.608	1.52414	1.08e-21	up
MPC1	ENSG00000060762.18	73.272	140.999	-0.935	0.523042	3.96e-22	down
SPAG4	ENSG00000061656.9	6.14	2.21	1.154	2.2253	1.7e-20	up
TNK2	ENSG00000061938.16	8.92	15.94	-0.772	0.585605	0.000444	down
MON2	ENSG00000061987.14	6.47	12.68	-0.873	0.54601	9.55e-12	down
GPBP1	ENSG00000062194.15	25.4	15.055	0.718	1.6449	9.76e-30	up
LTK	ENSG00000062524.15	0.21	1.045	-0.757	0.591726	6.27e-25	down
MRPS24	ENSG00000062582.13	132.761	70.575	0.902	1.86865	1.75e-52	up
VMP1	ENSG00000062716.10	56.759	36.868	0.609	1.5252	1.14e-12	up
POLD1	ENSG00000062822.12	13.28	4.905	1.274	2.41831	6.07e-49	up
SLC6A16	ENSG00000063127.15	1.25	2.45	-0.617	0.652025	6.23e-16	down
RPL18	ENSG00000063177.12	1058.57	588.826	0.845	1.79626	2.17e-39	up
MED29	ENSG00000063322.13	19.45	10.56	0.823	1.76908	6.78e-41	up
LIMCH1	ENSG00000064042.17	1.47	2.745	-0.6	0.659754	0.000672	down
SPA17	ENSG00000064199.6	2.84	0.75	1.134	2.19466	2.96e-32	up
WISP2	ENSG00000064205.10	0.28	1.23	-0.801	0.573951	3.82e-10	down
ST3GAL6	ENSG00000064225.12	9.37	18.61	-0.919	0.528875	5.19e-23	down
NGFR	ENSG00000064300.8	1.25	7.695	-1.95	0.258816	2.04e-36	down
TNPO3	ENSG00000064419.13	10.72	6.015	0.74	1.67018	1.34e-17	up
MEF2BNB-MEF2B	ENSG00000064489.21	4.68	2.67	0.63	1.54756	4.91e-17	up
RFXANK	ENSG00000064490.13	44.099	17.625	1.276	2.42167	1.95e-58	up
TMEM161A	ENSG00000064545.14	32.99	17.02	0.916	1.88688	4.99e-49	up
SNX24	ENSG00000064652.10	7.42	4.53	0.607	1.52309	3.66e-22	up
TAF11	ENSG00000064995.16	16.57	9.82	0.699	1.62338	2.45e-32	up
OAT	ENSG00000065154.11	9.78	26.915	-1.373	0.386088	7.28e-09	down
ERBB3	ENSG00000065361.14	55.149	33.039	0.722	1.64947	5.89e-15	up
KARS	ENSG00000065427.14	49.721	27.05	0.855	1.80876	1.93e-36	up
NDUFB4	ENSG00000065518.7	167.636	87.208	0.935	1.91189	5.78e-55	up
TMEM206	ENSG00000065600.12	2.12	0.585	0.977	1.96837	1.79e-40	up
GSTO2	ENSG00000065621.14	3.08	1.45	0.736	1.66555	1.38e-11	up
ME1	ENSG00000065833.8	4.81	2.49	0.735	1.6644	3.21e-05	up
YBX1	ENSG00000065978.17	215.403	124.426	0.787	1.72548	1.02e-27	up
PPP2R5A	ENSG00000066027.11	33.381	16.46	0.978	1.96973	1.01e-34	up
TIE1	ENSG00000066056.13	5.91	3.57	0.596	1.51152	2.17e-07	up
ZNRD1	ENSG00000066379.14	25.93	10.03	1.288	2.44189	1.05e-59	up
TRMT11	ENSG00000066651.17	5.78	10.07	-0.707	0.612593	1.11e-13	down
ZFAT	ENSG00000066827.15	3.13	1.485	0.733	1.66209	2.4e-28	up
IDI1	ENSG00000067064.10	55.861	35.89	0.624	1.54114	1.04e-08	up
PPAP2A	ENSG00000067113.16	52.25	26.03	0.978	1.96973	5.96e-16	up
TRAM1	ENSG00000067167.7	87.159	44.965	0.94	1.91853	4.96e-26	up
STOML1	ENSG00000067221.13	10.64	5.06	0.942	1.92119	1.08e-38	up
PKM	ENSG00000067225.17	38.791	13.675	1.439	2.71133	7.36e-21	up
TRO	ENSG00000067445.20	1.66	3.56	-0.778	0.583175	2.31e-12	down
RRP15	ENSG00000067533.5	4.32	1.655	1.003	2.00416	5.88e-26	up
RHOA	ENSG00000067560.10	154.396	75.585	1.021	2.02933	1.12e-41	up
PMS2P4	ENSG00000067601.7	2.29	0.92	0.777	1.71356	2.57e-34	up
ZFY	ENSG00000067646.11	0.47	1.29	-0.64	0.641713	5.44e-05	down
IARS2	ENSG00000067704.9	39.281	19.17	0.998	1.99723	7.96e-22	up
IDH3G	ENSG00000067829.18	33.541	20.005	0.718	1.6449	5.04e-35	up
HYAL2	ENSG00000068001.13	25.63	12.33	0.998	1.99723	1.43e-28	up
IFI35	ENSG00000068079.7	35.901	15.2	1.188	2.27837	3.78e-32	up
GPKOW	ENSG00000068394.10	14.82	6.73	1.033	2.04627	2.64e-56	up
FTSJ1	ENSG00000068438.14	14	7.93	0.748	1.67946	9.56e-28	up
PRR11	ENSG00000068489.12	1.37	0.14	1.056	2.07916	2.78e-35	up
RASGRP2	ENSG00000068831.18	2.41	4.84	-0.776	0.583984	0.000736	down
ERLEC1	ENSG00000068912.13	25.141	13.005	0.9	1.86607	1.34e-26	up
NUP133	ENSG00000069248.11	8.79	4.27	0.893	1.85703	9.1e-44	up
NUCKS1	ENSG00000069275.12	60.099	33.27	0.834	1.78262	8.66e-33	up
VPS35	ENSG00000069329.15	14.34	6.715	0.992	1.98894	2.15e-25	up
FUNDC1	ENSG00000069509.5	6.57	3.44	0.77	1.70527	2.76e-31	up
RORA	ENSG00000069667.15	4.17	7.04	-0.637	0.643049	2.19e-09	down
GNB5	ENSG00000069966.18	12.85	7.145	0.766	1.70055	9.43e-17	up
UFD1L	ENSG00000070010.18	57.039	23.485	1.245	2.37019	3.98e-58	up
NUCB2	ENSG00000070081.15	57.368	28.924	0.964	1.95071	1.19e-19	up
PTPN3	ENSG00000070159.13	10.87	18.641	-0.727	0.604159	9.52e-20	down
PABPC1	ENSG00000070756.13	653.57	181.313	1.844	3.59004	9.41e-59	up
TCOF1	ENSG00000070814.17	8.24	3.62	1	2	6.06e-44	up
RAD18	ENSG00000070950.9	1.88	0.895	0.604	1.51992	4.37e-27	up
MAP4K4	ENSG00000071054.15	16.919	9.185	0.815	1.7593	1.38e-18	up
MGAT4A	ENSG00000071073.12	4.74	2.495	0.716	1.64262	2.5e-21	up
RPL31	ENSG00000071082.10	1529.03	743.015	1.04	2.05623	2.85e-40	up
WDR1	ENSG00000071127.16	56.23	33.665	0.723	1.65061	5e-20	up
LMCD1	ENSG00000071282.11	10.45	3.68	1.291	2.44698	2.04e-21	up
WBSCR22	ENSG00000071462.11	56.441	25.895	1.095	2.13613	4.57e-64	up
TRIP13	ENSG00000071539.13	1.55	0.21	1.075	2.10672	3.15e-33	up
TCF3	ENSG00000071564.14	14.6	7.065	0.952	1.93455	4.45e-35	up
HLTF	ENSG00000071794.15	6.26	2.83	0.923	1.89605	1.03e-19	up
FAM50A	ENSG00000071859.14	61.922	25.359	1.255	2.38667	1.46e-43	up
TFRC	ENSG00000072274.12	14.31	8.445	0.697	1.62113	3.14e-11	up
SREBF1	ENSG00000072310.16	54.681	95.504	-0.793	0.577143	5.16e-08	down
SMC1A	ENSG00000072501.17	8.95	4.805	0.777	1.71356	8.79e-07	up
HMMR	ENSG00000072571.19	2.54	0.2	1.561	2.95058	4.19e-43	up
P4HA2	ENSG00000072682.18	15.899	5.81	1.311	2.48113	1.88e-35	up
FCGR2B	ENSG00000072694.18	1.64	9.1	-1.936	0.26134	7.25e-22	down
NDE1	ENSG00000072864.12	3.74	1.65	0.839	1.78881	1.2e-16	up
XRCC1	ENSG00000073050.11	13.98	4.955	1.331	2.51577	6.31e-57	up
MCM2	ENSG00000073111.13	6.75	0.735	2.159	4.46605	1.21e-49	up
NLE1	ENSG00000073536.17	6.13	2.645	0.968	1.95613	1.77e-34	up
SMARCE1	ENSG00000073584.18	49.05	20.464	1.221	2.33108	1.03e-43	up
GSDMB	ENSG00000073605.18	9.1	23.562	-1.282	0.411225	5.33e-06	down
PTGS2	ENSG00000073756.11	0.09	0.68	-0.624	0.648869	7.7e-23	down
IGF2BP2	ENSG00000073792.15	2.68	0.68	1.131	2.1901	2.89e-15	up
MAP3K13	ENSG00000073803.13	13.39	7.575	0.747	1.6783	5.34e-21	up
NSF	ENSG00000073969.18	9.77	4.78	0.898	1.86348	1.68e-25	up
MRPS34	ENSG00000074071.13	89.622	44.5	0.994	1.9917	7.12e-49	up
NOTCH3	ENSG00000074181.8	4.32	0.925	1.467	2.76446	5.02e-30	up
TEAD2	ENSG00000074219.13	7.46	3.145	1.029	2.04061	1.47e-13	up
TSG101	ENSG00000074319.12	42.32	20.899	0.984	1.97794	3.57e-36	up
NTN4	ENSG00000074527.11	3.42	5.93	-0.649	0.637722	4.99e-08	down
SCARF1	ENSG00000074660.15	2.62	4.444	-0.589	0.664804	1.09e-11	down
HACD3	ENSG00000074696.12	47.261	19.23	1.254	2.38502	2.71e-30	up
ZZEF1	ENSG00000074755.14	2.33	4.35	-0.684	0.622437	4.86e-09	down
MYDGF	ENSG00000074842.7	151.817	85.921	0.814	1.75808	1.05e-29	up
TUBE1	ENSG00000074935.13	4.17	14.245	-1.56	0.339151	2.56e-55	down
TIPIN	ENSG00000075131.9	2.99	1.55	0.646	1.56482	4.63e-26	up
SRI	ENSG00000075142.13	31.919	17.62	0.822	1.76786	6.49e-09	up
NUP37	ENSG00000075188.8	10.3	3.445	1.346	2.54206	1.67e-59	up
GTSE1	ENSG00000075218.18	1.1	0.155	0.863	1.81882	1.66e-28	up
GRAMD4	ENSG00000075240.16	11.59	18.91	-0.661	0.63244	1.21e-06	down
SLC25A40	ENSG00000075303.12	4.28	2.455	0.612	1.52838	7.66e-11	up
SLC25A3	ENSG00000075415.12	327.578	194.186	0.751	1.68296	9.8e-43	up
FSCN1	ENSG00000075618.17	9.4	5.005	0.792	1.73147	5.59e-15	up
WDR62	ENSG00000075702.16	1	0.22	0.713	1.63921	3.78e-28	up
SEC31B	ENSG00000075826.16	1.22	5.16	-1.472	0.360482	4.6e-23	down
EXOSC7	ENSG00000075914.12	20.43	12.925	0.622	1.53901	1.32e-34	up
KIFAP3	ENSG00000075945.12	9.63	3.71	1.174	2.25636	1.7e-37	up
MCM6	ENSG00000076003.4	7.88	1.485	1.837	3.57266	2.31e-49	up
UNG	ENSG00000076248.10	18.47	10.45	0.766	1.70055	4.41e-23	up
RGS11	ENSG00000076344.15	0.13	0.93	-0.772	0.585605	7.93e-21	down
TPD52	ENSG00000076554.15	23.63	12.59	0.858	1.81252	1.14e-14	up
MCAM	ENSG00000076706.14	14.76	3.97	1.665	3.17114	3.84e-36	up
MBNL3	ENSG00000076770.14	12.3	7.335	0.674	1.59549	0.000105	up
XAB2	ENSG00000076924.11	20.589	12.655	0.661	1.58118	2.52e-37	up
NFKB2	ENSG00000077150.17	19.96	10.195	0.905	1.87254	3.31e-24	up
UBE2T	ENSG00000077152.9	8.81	0.695	2.533	5.78774	9.85e-75	up
IL4R	ENSG00000077238.13	17.09	36.155	-1.038	0.487002	2.59e-17	down
SNRPA	ENSG00000077312.8	32.901	16.895	0.922	1.89474	1.07e-45	up
EXOSC5	ENSG00000077348.8	22.461	8.788	1.261	2.39662	1.15e-60	up
FAM76B	ENSG00000077458.12	4.06	7.974	-0.827	0.5637	3.15e-10	down
GPR137B	ENSG00000077585.13	6.77	3.86	0.677	1.59881	6.92e-05	up
SLC25A43	ENSG00000077713.18	6.45	3.105	0.86	1.81504	5.86e-19	up
UBE2A	ENSG00000077721.15	25.029	11.63	1.043	2.06051	4e-40	up
FGFR1	ENSG00000077782.19	1.92	3.6	-0.656	0.634635	0.000273	down
FBLN1	ENSG00000077942.17	8.62	3.655	1.047	2.06623	4.88e-07	up
MAP2	ENSG00000078018.19	3.05	0.965	1.043	2.06051	8.47e-17	up
FAP	ENSG00000078098.13	1.1	0.235	0.766	1.70055	1.03e-16	up
SYNJ2	ENSG00000078269.13	2.92	1.475	0.663	1.58337	1.47e-15	up
PPP2R5C	ENSG00000078304.19	43.48	27.45	0.645	1.56374	6.06e-33	up
PMS2P1	ENSG00000078319.8	5.08	2.01	1.014	2.0195	4.84e-48	up
GNB1	ENSG00000078369.17	62.552	35.4	0.804	1.74594	4.71e-23	up
ITM2A	ENSG00000078596.10	3.19	1.095	1	2	6.95e-14	up
SLC1A3	ENSG00000079215.13	1.71	0.5	0.853	1.80625	1.36e-16	up
PAFAH1B3	ENSG00000079462.7	14.81	3.225	1.904	3.74249	2.54e-43	up
KIF22	ENSG00000079616.12	37.83	22.695	0.713	1.63921	1.58e-26	up
SCGN	ENSG00000079689.13	2.05	0.69	0.852	1.805	1.79e-12	up
STX7	ENSG00000079950.13	6.5	3.85	0.629	1.54649	0.000157	up
KEAP1	ENSG00000079999.13	47.821	26.93	0.806	1.74836	2.6e-51	up
PTPRH	ENSG00000080031.9	8.69	5.39	0.601	1.51677	0.000426	up
KCNN2	ENSG00000080709.14	0.25	4.35	-2.098	0.233582	1.91e-53	down
PSEN1	ENSG00000080815.18	14.36	7.79	0.805	1.74715	5.46e-28	up
HSP90AA1	ENSG00000080824.18	203.543	120.973	0.746	1.67714	2.94e-12	up
NDC80	ENSG00000080986.12	2.91	0.18	1.728	3.31268	3.06e-52	up
TCF7	ENSG00000081059.19	4.42	2.315	0.709	1.63467	1.8e-11	up
PTPRC	ENSG00000081237.18	2.04	3.57	-0.588	0.665265	0.00073	down
JMJD4	ENSG00000081692.12	14.75	6.215	1.126	2.18253	8.15e-59	up
HSPB11	ENSG00000081870.11	21.91	10.425	1.004	2.00555	5.79e-49	up
WDR70	ENSG00000082068.8	14.14	7.03	0.915	1.88557	1.51e-53	up
MRPL22	ENSG00000082515.16	48.26	24.99	0.922	1.89474	2e-60	up
GEMIN5	ENSG00000082516.8	3.25	1.8	0.602	1.51782	8.7e-18	up
NFE2L1	ENSG00000082641.15	66.031	40.555	0.69	1.61328	3.6e-14	up
SEMA5B	ENSG00000082684.14	1.45	0.29	0.925	1.89868	2.02e-38	up
GSK3B	ENSG00000082701.14	11.88	7.56	0.589	1.5042	3.07e-18	up
ITGB5	ENSG00000082781.11	59.75	33.765	0.805	1.74715	8.79e-20	up
XPO1	ENSG00000082898.16	24.91	16.255	0.586	1.50108	3.37e-15	up
LYRM2	ENSG00000083099.10	7.66	3.97	0.801	1.74231	4.05e-17	up
PLOD1	ENSG00000083444.16	76.388	36.346	1.051	2.07197	2.95e-32	up
SLC27A5	ENSG00000083807.9	248.413	497.947	-1	0.5	5.86e-10	down
RPS5	ENSG00000083845.8	687.777	353.875	0.957	1.94127	4.49e-38	up
FAT1	ENSG00000083857.13	33.42	11.8	1.427	2.68887	3.61e-20	up
ZMPSTE24	ENSG00000084073.8	19.41	10.325	0.85	1.8025	4.89e-26	up
STARD7	ENSG00000084090.13	37.059	23.2	0.653	1.57243	9.32e-22	up
NOA1	ENSG00000084092.6	4.61	2.18	0.819	1.76418	3.78e-31	up
HAL	ENSG00000084110.10	20.48	54.784	-1.377	0.385019	3.89e-14	down
WBP11	ENSG00000084463.7	12	6.975	0.705	1.63014	3.03e-15	up
RAB10	ENSG00000084733.10	32.231	15.773	0.986	1.98069	3.39e-26	up
GCKR	ENSG00000084734.8	22.119	98.499	-2.106	0.23229	1.31e-37	down
MAPRE3	ENSG00000084764.10	9.17	15.71	-0.716	0.608783	3.09e-10	down
SCAMP1	ENSG00000085365.17	5.69	2.95	0.76	1.69349	9.2e-23	up
IGSF9	ENSG00000085552.16	1.64	7.91	-1.755	0.296273	1.31e-18	down
WNT11	ENSG00000085741.12	1.02	2.165	-0.648	0.638164	1.03e-05	down
MTIF2	ENSG00000085760.14	16.47	10.405	0.615	1.53156	1.63e-25	up
TTC39A	ENSG00000085831.15	2.76	0.555	1.274	2.41831	3.15e-21	up
ORC1	ENSG00000085840.12	0.85	0.125	0.718	1.6449	3.83e-29	up
MGST2	ENSG00000085871.8	148.425	96.79	0.612	1.52838	1.28e-15	up
RAD54L	ENSG00000085999.11	1.1	0.16	0.856	1.81001	2.55e-34	up
IPO11	ENSG00000086200.16	6.29	3.275	0.77	1.70527	4e-44	up
EPDR1	ENSG00000086289.11	6.8	3.65	0.746	1.67714	7.8e-08	up
MRPL28	ENSG00000086504.15	63.5	34.114	0.877	1.83655	3.65e-43	up
ITPKC	ENSG00000086544.2	8.94	5.165	0.689	1.61217	9.9e-11	up
TMED2	ENSG00000086598.10	112.86	73.462	0.613	1.52944	2.88e-11	up
NOX4	ENSG00000086991.12	0.77	0.1	0.686	1.60882	8.39e-38	up
MTMR2	ENSG00000087053.18	2.31	1.205	0.586	1.50108	4.89e-13	up
PPP1R15A	ENSG00000087074.7	12.86	20.393	-0.626	0.64797	2.93e-08	down
TRIP6	ENSG00000087077.11	42.641	24.13	0.796	1.73628	2.8e-10	up
FTL	ENSG00000087086.13	11550.8	5723.57	1.013	2.0181	5.51e-19	up
PSMC5	ENSG00000087191.12	113.668	58.466	0.947	1.92786	1.56e-55	up
GNAO1	ENSG00000087258.13	0.68	7.76	-2.382	0.191843	4.76e-52	down
SF3B2	ENSG00000087365.14	81.979	49.24	0.724	1.65176	8.24e-42	up
GNAS	ENSG00000087460.23	360.835	192.464	0.903	1.86995	1.47e-22	up
[truncated: 3,858 more rows]
